# Supplementary material for: ﻿Seven new “cryptic” species of Discodorididae (Mollusca, Gastropoda, Nudibranchia) from New Caledonia
Source: Zookeys. 2023 Mar 7;1152:45–95. doi: 10.3897/zookeys.1152.98258 (PMC10194415; doi:10.3897/zookeys.1152.98258)
Supplement: XML Treatment for Atagema [file zookeys.1152.98258-treatment1.xml]

<!DOCTYPE tp:taxon-treatment
  PUBLIC "-//TaxonX//DTD Taxonomic Treatment Publishing DTD v0 20100105//EN" "tax-treatment-NSO.dtd">
<tp:taxon-treatment xmlns:tp="http://www.plazi.org/taxpub"><tp:treatment-meta><kwd-group><label>Taxon classification</label><kwd>
                <named-content content-type="kingdom">Animalia</named-content>
              </kwd><kwd>
                <named-content content-type="order">Nudibranchia</named-content>
              </kwd><kwd>
                <named-content content-type="family">Discodorididae</named-content>
              </kwd></kwd-group><mixed-citation publication-type="journal"><person-group><name><surname>Innabi</surname><given-names>Julie</given-names></name><name><surname>Stout</surname><given-names>Carla C.</given-names></name><name><surname>Valdés</surname><given-names>Ángel</given-names></name></person-group><article-title>﻿Seven new “cryptic” species of <tp:taxon-name><tp:taxon-name-part taxon-name-part-type="family">Discodorididae</tp:taxon-name-part></tp:taxon-name> (<tp:taxon-name><tp:taxon-name-part taxon-name-part-type="phylum">Mollusca</tp:taxon-name-part></tp:taxon-name>, <tp:taxon-name><tp:taxon-name-part taxon-name-part-type="class">Gastropoda</tp:taxon-name-part></tp:taxon-name>, <tp:taxon-name><tp:taxon-name-part taxon-name-part-type="order">Nudibranchia</tp:taxon-name-part></tp:taxon-name>) from New Caledonia</article-title><source>Zookeys</source><day>07</day><month>03</month><year>2023</year><volume>1152</volume><fpage>45</fpage><lpage>95</lpage><pub-id pub-id-type="doi">10.3897/zookeys.1152.98258</pub-id></mixed-citation></tp:treatment-meta><tp:nomenclature><label>﻿Genus</label><tp:taxon-name>
              <object-id xmlns:xlink="http://www.w3.org/1999/xlink" content-type="arpha" xlink:type="simple">9CE7F0AB-81D1-548C-9A39-44C2C0600EC8</object-id>
              <tp:taxon-name-part taxon-name-part-type="genus" reg="Atagema">Atagema</tp:taxon-name-part>
            </tp:taxon-name><tp:taxon-authority>Gray, 1850</tp:taxon-authority><tp:nomenclature-citation-list><tp:nomenclature-citation><tp:taxon-name>
                  <tp:taxon-name-part taxon-name-part-type="genus" reg="Atagema">Atagema</tp:taxon-name-part>
                </tp:taxon-name><comment>Gray 1842–50 [1850]: 104. Type species: <tp:taxon-name><tp:taxon-name-part taxon-name-part-type="genus" reg="Doris">Doris</tp:taxon-name-part><tp:taxon-name-part taxon-name-part-type="species" reg="carinata">carinata</tp:taxon-name-part></tp:taxon-name> Quoy &amp; Gaimard, 1832 [= <tp:taxon-name><tp:taxon-name-part taxon-name-part-type="genus" reg="Atagema">Atagema</tp:taxon-name-part><tp:taxon-name-part taxon-name-part-type="species" reg="carinata">carinata</tp:taxon-name-part></tp:taxon-name> (Quoy &amp; Gaimard, 1832)], by monotypy.</comment></tp:nomenclature-citation><tp:nomenclature-citation><tp:taxon-name>
                  <tp:taxon-name-part taxon-name-part-type="genus" reg="Trippa">Trippa</tp:taxon-name-part>
                </tp:taxon-name><comment><xref ref-type="bibr" rid="B8">Bergh 1877</xref>: 63. Type species: <tp:taxon-name><tp:taxon-name-part taxon-name-part-type="genus" reg="Trippa">Trippa</tp:taxon-name-part><tp:taxon-name-part taxon-name-part-type="species" reg="ornata">ornata</tp:taxon-name-part></tp:taxon-name> Bergh, 1877 [= <tp:taxon-name><tp:taxon-name-part taxon-name-part-type="genus" reg="Atagema">Atagema</tp:taxon-name-part><tp:taxon-name-part taxon-name-part-type="species" reg="ornata">ornata</tp:taxon-name-part></tp:taxon-name> Ehrenberg, 1831], by original designation.</comment></tp:nomenclature-citation><tp:nomenclature-citation><tp:taxon-name>
                  <tp:taxon-name-part taxon-name-part-type="genus" reg="Phlegmodoris">Phlegmodoris</tp:taxon-name-part>
                </tp:taxon-name><comment><xref ref-type="bibr" rid="B9">Bergh 1878</xref>: 593. Type species: <tp:taxon-name><tp:taxon-name-part taxon-name-part-type="genus" reg="Phlegmodoris">Phlegmodoris</tp:taxon-name-part><tp:taxon-name-part taxon-name-part-type="species" reg="mephitica">mephitica</tp:taxon-name-part></tp:taxon-name> Bergh, 1878 [= <tp:taxon-name><tp:taxon-name-part taxon-name-part-type="genus" reg="Atagema">Atagema</tp:taxon-name-part><tp:taxon-name-part taxon-name-part-type="species" reg="spongiosa">spongiosa</tp:taxon-name-part></tp:taxon-name> (Kelaart, 1858)], by subsequent designation by <xref ref-type="bibr" rid="B84">Valdés and Gosliner (2001)</xref>.</comment></tp:nomenclature-citation><tp:nomenclature-citation><tp:taxon-name>
                  <tp:taxon-name-part taxon-name-part-type="genus" reg="Petelodoris">Petelodoris</tp:taxon-name-part>
                </tp:taxon-name><comment>Bergh, 1881: 227–228. Type species: <tp:taxon-name><tp:taxon-name-part taxon-name-part-type="genus" reg="Petelodoris">Petelodoris</tp:taxon-name-part><tp:taxon-name-part taxon-name-part-type="species" reg="triphylla">triphylla</tp:taxon-name-part></tp:taxon-name> Bergh, 1881 [?= <tp:taxon-name><tp:taxon-name-part taxon-name-part-type="genus" reg="Atagema">Atagema</tp:taxon-name-part><tp:taxon-name-part taxon-name-part-type="species" reg="ornata">ornata</tp:taxon-name-part></tp:taxon-name> (Ehrenberg, 1831)], by monotypy.</comment></tp:nomenclature-citation><tp:nomenclature-citation><tp:taxon-name>
                  <tp:taxon-name-part taxon-name-part-type="genus" reg="Glossodoridiformia">Glossodoridiformia</tp:taxon-name-part>
                </tp:taxon-name><comment>O’Donoghue, 1927: 87–89. Type species <tp:taxon-name><tp:taxon-name-part taxon-name-part-type="genus" reg="Glossodoridiformia">Glossodoridiformia</tp:taxon-name-part><tp:taxon-name-part taxon-name-part-type="species" reg="alba">alba</tp:taxon-name-part></tp:taxon-name> O’Donoghue, 1927 [= <tp:taxon-name><tp:taxon-name-part taxon-name-part-type="genus" reg="Atagema">Atagema</tp:taxon-name-part><tp:taxon-name-part taxon-name-part-type="species" reg="alba">alba</tp:taxon-name-part></tp:taxon-name> O’Donoghue, 1927], by original designation.</comment></tp:nomenclature-citation></tp:nomenclature-citation-list></tp:nomenclature><tp:treatment-sec sec-type="remarks" id="SECID0EDACI"><title>Remarks.</title><p>For an in-depth discussion of the characteristics of the genus <italic><tp:taxon-name><tp:taxon-name-part taxon-name-part-type="genus" reg="Atagema">Atagema</tp:taxon-name-part></tp:taxon-name></italic> and its synonyms see <xref ref-type="bibr" rid="B84">Valdés and Gosliner (2001)</xref>.</p></tp:treatment-sec><ref-list><ref id="B8"><mixed-citation xmlns:xlink="http://www.w3.org/1999/xlink" xlink:type="simple"><person-group><name name-style="western"><surname>Bergh</surname><given-names>LSR</given-names></name></person-group> (<year>1877</year>) <article-title>Kritische Untersuchung der Ehrenberg’schen Doriden.</article-title><source>Jahrbücher der Deutschen Malakozoologischen Gesellschaft</source><volume>4</volume>: <fpage>45</fpage>–<lpage>76</lpage>.</mixed-citation></ref><ref id="B9"><mixed-citation xmlns:xlink="http://www.w3.org/1999/xlink" xlink:type="simple"><person-group><name name-style="western"><surname>Bergh</surname><given-names>LSR</given-names></name></person-group> (<year>1878</year>) <article-title>Malacologische Untersuchungen.</article-title> In: <person-group><name name-style="western"><surname>Semper</surname><given-names>C</given-names></name></person-group> (<role>Ed.</role>) <issue-title>Reisen im Archipel der Philippinen, Theil 2, Wissenschaftliche Resultate, Band 2, Theil 2, Heft 13.</issue-title><source>Kreidel, Wiesbaden</source>, <fpage>547</fpage>–<lpage>601</lpage>. [pls. 62–65; Heft 14, pp. 603–645, i–l, pls. 66–68.]</mixed-citation></ref><ref id="B84"><mixed-citation xmlns:xlink="http://www.w3.org/1999/xlink" xlink:type="simple"><person-group><name name-style="western"><surname>Valdés</surname><given-names>A</given-names></name><name name-style="western"><surname>Gosliner</surname><given-names>TM</given-names></name></person-group> (<year>2001</year>) <article-title>Systematics and phylogeny of the caryophyllidia-bearing dorids (<tp:taxon-name><tp:taxon-name-part taxon-name-part-type="phylum">Mollusca</tp:taxon-name-part></tp:taxon-name>, <tp:taxon-name><tp:taxon-name-part taxon-name-part-type="order">Nudibranchia</tp:taxon-name-part></tp:taxon-name>), with the description of a new genus and four new species from Indo-Pacific deep waters.</article-title><source>Zoological Journal of the Linnean Society</source><volume>133</volume>(<issue>2</issue>): <fpage>103</fpage>–<lpage>198</lpage>. <ext-link xlink:type="simple" ext-link-type="doi" xlink:href="10.1111/j.1096-3642.2001.tb00689.x">https://doi.org/10.1111/j.1096-3642.2001.tb00689.x</ext-link></mixed-citation></ref></ref-list></tp:taxon-treatment>
