# Supplementary material for: ﻿Seven new “cryptic” species of Discodorididae (Mollusca, Gastropoda, Nudibranchia) from New Caledonia
Source: Zookeys. 2023 Mar 7;1152:45–95. doi: 10.3897/zookeys.1152.98258 (PMC10194415; doi:10.3897/zookeys.1152.98258)
Supplement: XML Treatment for Atagema spongiosa [file zookeys.1152.98258-treatment2.xml]

<!DOCTYPE tp:taxon-treatment
  PUBLIC "-//TaxonX//DTD Taxonomic Treatment Publishing DTD v0 20100105//EN" "tax-treatment-NSO.dtd">
<tp:taxon-treatment xmlns:tp="http://www.plazi.org/taxpub"><tp:treatment-meta><kwd-group><label>Taxon classification</label><kwd>
                <named-content content-type="kingdom">Animalia</named-content>
              </kwd><kwd>
                <named-content content-type="order">Nudibranchia</named-content>
              </kwd><kwd>
                <named-content content-type="family">Discodorididae</named-content>
              </kwd></kwd-group><mixed-citation publication-type="journal"><person-group><name><surname>Innabi</surname><given-names>Julie</given-names></name><name><surname>Stout</surname><given-names>Carla C.</given-names></name><name><surname>Valdés</surname><given-names>Ángel</given-names></name></person-group><article-title>﻿Seven new “cryptic” species of <tp:taxon-name><tp:taxon-name-part taxon-name-part-type="family">Discodorididae</tp:taxon-name-part></tp:taxon-name> (<tp:taxon-name><tp:taxon-name-part taxon-name-part-type="phylum">Mollusca</tp:taxon-name-part></tp:taxon-name>, <tp:taxon-name><tp:taxon-name-part taxon-name-part-type="class">Gastropoda</tp:taxon-name-part></tp:taxon-name>, <tp:taxon-name><tp:taxon-name-part taxon-name-part-type="order">Nudibranchia</tp:taxon-name-part></tp:taxon-name>) from New Caledonia</article-title><source>Zookeys</source><day>07</day><month>03</month><year>2023</year><volume>1152</volume><fpage>45</fpage><lpage>95</lpage><pub-id pub-id-type="doi">10.3897/zookeys.1152.98258</pub-id></mixed-citation></tp:treatment-meta><tp:nomenclature><label>﻿</label><tp:taxon-name>
              <object-id xmlns:xlink="http://www.w3.org/1999/xlink" content-type="arpha" xlink:type="simple">AFCA7441-49C2-5189-830C-E02CE0953447</object-id>
              <tp:taxon-name-part taxon-name-part-type="genus" reg="Atagema">Atagema</tp:taxon-name-part>
              <tp:taxon-name-part taxon-name-part-type="species" reg="spongiosa">spongiosa</tp:taxon-name-part>
            </tp:taxon-name><tp:taxon-authority>(Kelaart, 1858)</tp:taxon-authority><xref ref-type="fig" rid="F2">Figs 2A, B</xref><xref ref-type="fig" rid="F3">, 3A</xref><xref ref-type="fig" rid="F4">, 4A–C</xref><tp:nomenclature-citation-list><tp:nomenclature-citation><tp:taxon-name>
                  <tp:taxon-name-part taxon-name-part-type="genus" reg="Doris">Doris</tp:taxon-name-part>
                  <tp:taxon-name-part taxon-name-part-type="species" reg="spongiosa">spongiosa</tp:taxon-name-part>
                </tp:taxon-name><comment>Kelaart, 1858: 97–98. Type locality: Inner Harbor, Trincomalie, Ceylon [= Trincomalee, Sri Lanka].</comment></tp:nomenclature-citation><tp:nomenclature-citation><tp:taxon-name>
                  <tp:taxon-name-part taxon-name-part-type="genus" reg="Doris">Doris</tp:taxon-name-part>
                  <tp:taxon-name-part taxon-name-part-type="species" reg="areolata">areolata</tp:taxon-name-part>
                </tp:taxon-name><comment>Alder &amp; Hancock, 1864: 119, pl. 30, figs 1–3 [non <tp:taxon-name><tp:taxon-name-part taxon-name-part-type="genus" reg="Doris">Doris</tp:taxon-name-part><tp:taxon-name-part taxon-name-part-type="species" reg="areolata">areolata</tp:taxon-name-part></tp:taxon-name> Stuwitz, 1835]. Type locality: Waltair, Madras Presidency [= Visakhapatnam, Andhra Pradesh], India.</comment></tp:nomenclature-citation><tp:nomenclature-citation><tp:taxon-name>
                  <tp:taxon-name-part taxon-name-part-type="genus" reg="Phlegmodoris">Phlegmodoris</tp:taxon-name-part>
                  <tp:taxon-name-part taxon-name-part-type="species" reg="mephitica">mephitica</tp:taxon-name-part>
                </tp:taxon-name><comment>Bergh, 1878: 594–597, pl. 66, figs 8–20. Type locality: Lapinig Island, Ubay, Philippines.</comment></tp:nomenclature-citation><tp:nomenclature-citation><tp:taxon-name><tp:taxon-name-part taxon-name-part-type="genus" reg="Trippa">Trippa</tp:taxon-name-part> (<tp:taxon-name-part taxon-name-part-type="subgenus" reg="Phlegmodoris">Phlegmodoris</tp:taxon-name-part>) <tp:taxon-name-part taxon-name-part-type="species" reg="paagoumenei">paagoumenei</tp:taxon-name-part></tp:taxon-name><comment>Risbec, 1928: 87–90, text fig. 15, pl. B, fig. 3, pl. 3, fig. 1. Type locality: Paagoumene, New Caledonia.</comment></tp:nomenclature-citation></tp:nomenclature-citation-list></tp:nomenclature><tp:treatment-sec sec-type="material" id="SECID0EFECI"><title>Material examined.</title><p>Pointe Pandop, Koumac, New Caledonia (<named-content xmlns:xlink="http://www.w3.org/1999/xlink" content-type="dwc:verbatimCoordinates" xlink:type="simple"><named-content content-type="geo-json" specific-use="{&#34;type&#34;:&#34;Point&#34;,&#34;coordinates&#34;:[164.276667,-20.581667]}" id="NCID0EOECI" xlink:type="simple">20°34.9'S, 164°16.6'E</named-content></named-content>), 0 m depth [Koumac 2.1 stn. KM100, rocky shore, rubble, sand, mud, seagrasses], 12 Sep 2018, 1 specimen 49 mm long (<named-content xmlns:xlink="http://www.w3.org/1999/xlink" content-type="dwc:institutional_code" xlink:title="Muséum national d’Histoire naturelle, Paris" xlink:href="http://grbio.org/institution/museum-national-dhistoire-naturelle-2" xlink:type="simple">MNHN</named-content> IM-2013-86170, isolate JI02). Koumac, New Caledonia (<named-content xmlns:xlink="http://www.w3.org/1999/xlink" content-type="dwc:verbatimCoordinates" xlink:type="simple"><named-content content-type="geo-json" specific-use="{&#34;type&#34;:&#34;Point&#34;,&#34;coordinates&#34;:[164.275000,-20.578333]}" id="NCID0E1ECI" xlink:type="simple">20°34.7'S, 164°16.5'E</named-content></named-content>), 2–4 m depth [Koumac 2.1 stn. KR231, rocky bottom turning to mud, sponges, <italic><tp:taxon-name><tp:taxon-name-part taxon-name-part-type="genus" reg="Halimeda">Halimeda</tp:taxon-name-part></tp:taxon-name></italic>], 25 Sep 2018, 1 specimen 27 mm long, dissected (<named-content xmlns:xlink="http://www.w3.org/1999/xlink" content-type="dwc:institutional_code" xlink:title="Muséum national d’Histoire naturelle, Paris" xlink:href="http://grbio.org/institution/museum-national-dhistoire-naturelle-2" xlink:type="simple">MNHN</named-content> IM-2013-86190, isolate JI09). Pointe Pandop, Koumac, New Caledonia (<named-content xmlns:xlink="http://www.w3.org/1999/xlink" content-type="dwc:verbatimCoordinates" xlink:type="simple"><named-content content-type="geo-json" specific-use="{&#34;type&#34;:&#34;Point&#34;,&#34;coordinates&#34;:[164.276667,-20.581667]}" id="NCID0ENFCI" xlink:type="simple">20°34.9'S, 164°16.6'E</named-content></named-content>), 0 m depth [Koumac 2.2 stn. KM100, rocky shore, rubble, sand, mud, seagrasses], 1 Mar 2019, 1 specimen 29 mm long (<named-content xmlns:xlink="http://www.w3.org/1999/xlink" content-type="dwc:institutional_code" xlink:title="Muséum national d’Histoire naturelle, Paris" xlink:href="http://grbio.org/institution/museum-national-dhistoire-naturelle-2" xlink:type="simple">MNHN</named-content> IM-2013-86188, isolate JI33). Koumac, New Caledonia (<named-content xmlns:xlink="http://www.w3.org/1999/xlink" content-type="dwc:verbatimCoordinates" xlink:type="simple"><named-content content-type="geo-json" specific-use="{&#34;type&#34;:&#34;Point&#34;,&#34;coordinates&#34;:[164.271667,-20.585000]}" id="NCID0EZFCI" xlink:type="simple">20°35.1'S, 164°16.3'E</named-content></named-content>), 7–8 m depth [Koumac 2.2 stn. KR231], 1 Mar 2019, 1 specimen 6 mm long (<named-content xmlns:xlink="http://www.w3.org/1999/xlink" content-type="dwc:institutional_code" xlink:title="Muséum national d’Histoire naturelle, Paris" xlink:href="http://grbio.org/institution/museum-national-dhistoire-naturelle-2" xlink:type="simple">MNHN</named-content> IM-2013-86189, isolate JI30).</p></tp:treatment-sec><tp:treatment-sec sec-type="description" id="SECID0ECGCI"><title>Description.</title><p>Body oval, flattened, covered with large, rounded tubercles decreasing in size towards the mantle margin (Fig. <xref ref-type="fig" rid="F2">2A, B</xref>). A central, longitudinal ridge runs between the rhinophores and gill. A series of depressions on each side of the central ridge, generally decreasing in size towards the mantle margin. Entire dorsal surface, except for the depressions, covered with caryophyllidia. Branchial sheath composed of three large lobes; gill composed of five tripinnate branchial leaves, arranged horizontally in the living animal. Rhinophoral sheaths elevated; rhinophores long, lamellated, with 24 lamellae. Juvenile specimens with less marked dorsal tubercles (Fig. <xref ref-type="fig" rid="F2">2B</xref>). Body color opaque greyish brown in adult specimens, except for the depressions, which are dark brown to black (Fig. <xref ref-type="fig" rid="F2">2A</xref>); juveniles translucent gray (Fig. <xref ref-type="fig" rid="F2">2B</xref>). Rhinophores and branchial leaves are the same color as the dorsum.</p><fig id="F2" position="float" orientation="portrait"><object-id xmlns:xlink="http://www.w3.org/1999/xlink" content-type="doi" xlink:type="simple">10.3897/zookeys.1152.98258.figure2</object-id><object-id xmlns:xlink="http://www.w3.org/1999/xlink" content-type="arpha" xlink:type="simple">AD44F76F-B1B9-59F7-9266-06A1D99EB28B</object-id><label>Figure 2.</label><caption><p>Photographs of live animals of the genus <italic><tp:taxon-name><tp:taxon-name-part taxon-name-part-type="genus" reg="Atagema">Atagema</tp:taxon-name-part></tp:taxon-name></italic> Gray, 1850 <bold>A, B</bold><italic><tp:taxon-name><tp:taxon-name-part taxon-name-part-type="genus" reg="Atagema">Atagema</tp:taxon-name-part><tp:taxon-name-part taxon-name-part-type="species" reg="spongiosa">spongiosa</tp:taxon-name-part></tp:taxon-name></italic> (Kelaart, 1858), <named-content xmlns:xlink="http://www.w3.org/1999/xlink" content-type="dwc:institutional_code" xlink:title="Muséum national d’Histoire naturelle, Paris" xlink:href="http://grbio.org/institution/museum-national-dhistoire-naturelle-2" xlink:type="simple">MNHN</named-content> IM-2013-86188 on black background (<bold>A</bold>), <named-content xmlns:xlink="http://www.w3.org/1999/xlink" content-type="dwc:institutional_code" xlink:title="Muséum national d’Histoire naturelle, Paris" xlink:href="http://grbio.org/institution/museum-national-dhistoire-naturelle-2" xlink:type="simple">MNHN</named-content> IM-2013-86189 in situ (<bold>B</bold>) <bold>C, D</bold><italic><tp:taxon-name><tp:taxon-name-part taxon-name-part-type="genus" reg="Atagema">Atagema</tp:taxon-name-part><tp:taxon-name-part taxon-name-part-type="species" reg="kimberlyae">kimberlyae</tp:taxon-name-part></tp:taxon-name></italic> sp. nov., <named-content xmlns:xlink="http://www.w3.org/1999/xlink" content-type="dwc:institutional_code" xlink:title="Muséum national d’Histoire naturelle, Paris" xlink:href="http://grbio.org/institution/museum-national-dhistoire-naturelle-2" xlink:type="simple">MNHN</named-content> IM-2013-86191 on black background (<bold>C</bold>), <named-content xmlns:xlink="http://www.w3.org/1999/xlink" content-type="dwc:institutional_code" xlink:title="Muséum national d’Histoire naturelle, Paris" xlink:href="http://grbio.org/institution/museum-national-dhistoire-naturelle-2" xlink:type="simple">MNHN</named-content> IM-2013-86191 in situ (<bold>D</bold>) <bold>E</bold><italic><tp:taxon-name><tp:taxon-name-part taxon-name-part-type="genus" reg="Atagema">Atagema</tp:taxon-name-part><tp:taxon-name-part taxon-name-part-type="species" reg="papillosa">papillosa</tp:taxon-name-part></tp:taxon-name></italic> (Risbec, 1928), <named-content xmlns:xlink="http://www.w3.org/1999/xlink" content-type="dwc:institutional_code" xlink:title="Muséum national d’Histoire naturelle, Paris" xlink:href="http://grbio.org/institution/museum-national-dhistoire-naturelle-2" xlink:type="simple">MNHN</named-content> IM-2013-86192 on black background.</p></caption><graphic xmlns:xlink="http://www.w3.org/1999/xlink" xlink:href="zookeys-1152-045_article-98258__-g002.jpg" position="float" orientation="portrait" xlink:type="simple" id="oo_820830.jpg"><uri content-type="original_file" xlink:type="simple">https://binary.pensoft.net/fig/820830</uri></graphic></fig><p>Reproductive system (Fig. <xref ref-type="fig" rid="F3">3A</xref>) with a long, narrow, simple ampulla that connects with the female gland complex and an elongated, convoluted prostate, with several folds. Prostate ~ 3× as long as the ampulla. The prostate narrows slightly before expanding into the long, simple, wide deferent duct. Deferent duct several times as wide as the prostate, but shorter in length. The penis is unarmed. The vagina is long and wide, as wide as the deferent duct, and connects directly to the small, oval bursa copulatrix. The small elongate seminal receptacle also connects to the bursa copulatrix next to the vaginal connection and the short uterine duct that enters the female gland complex. The bursa copulatrix is ~ 2× as large as the seminal receptacle.</p><fig id="F3" position="float" orientation="portrait"><object-id xmlns:xlink="http://www.w3.org/1999/xlink" content-type="doi" xlink:type="simple">10.3897/zookeys.1152.98258.figure3</object-id><object-id xmlns:xlink="http://www.w3.org/1999/xlink" content-type="arpha" xlink:type="simple">F2BB123E-64A4-5287-B426-D7A058E3A146</object-id><label>Figure 3.</label><caption><p>Drawings of the reproductive systems of specimens of the genus <italic><tp:taxon-name><tp:taxon-name-part taxon-name-part-type="genus" reg="Atagema">Atagema</tp:taxon-name-part></tp:taxon-name></italic> Gray, 1850 <bold>A</bold><italic><tp:taxon-name><tp:taxon-name-part taxon-name-part-type="genus" reg="Atagema">Atagema</tp:taxon-name-part><tp:taxon-name-part taxon-name-part-type="species" reg="spongiosa">spongiosa</tp:taxon-name-part></tp:taxon-name></italic> (Kelaart, 1858), <named-content xmlns:xlink="http://www.w3.org/1999/xlink" content-type="dwc:institutional_code" xlink:title="Muséum national d’Histoire naturelle, Paris" xlink:href="http://grbio.org/institution/museum-national-dhistoire-naturelle-2" xlink:type="simple">MNHN</named-content> IM-2013-86190 <bold>B, C</bold><italic><tp:taxon-name><tp:taxon-name-part taxon-name-part-type="genus" reg="Atagema">Atagema</tp:taxon-name-part><tp:taxon-name-part taxon-name-part-type="species" reg="kimberlyae">kimberlyae</tp:taxon-name-part></tp:taxon-name></italic> sp. nov., <named-content xmlns:xlink="http://www.w3.org/1999/xlink" content-type="dwc:institutional_code" xlink:title="Muséum national d’Histoire naturelle, Paris" xlink:href="http://grbio.org/institution/museum-national-dhistoire-naturelle-2" xlink:type="simple">MNHN</named-content> IM-2013-86191, general view (<bold>B</bold>), detail of the bursa copulatrix and seminal receptable (<bold>C</bold>) <bold>D, E</bold><italic><tp:taxon-name><tp:taxon-name-part taxon-name-part-type="genus" reg="Atagema">Atagema</tp:taxon-name-part><tp:taxon-name-part taxon-name-part-type="species" reg="papillosa">papillosa</tp:taxon-name-part></tp:taxon-name></italic> (Risbec, 1928), <named-content xmlns:xlink="http://www.w3.org/1999/xlink" content-type="dwc:institutional_code" xlink:title="Muséum national d’Histoire naturelle, Paris" xlink:href="http://grbio.org/institution/museum-national-dhistoire-naturelle-2" xlink:type="simple">MNHN</named-content> IM-2013-86192, general view (<bold>D</bold>), detail of the bursa copulatrix and seminal receptable (<bold>E</bold>). Abbreviations: am, ampulla; bc, bursa copulatrix; dd, deferent duct; fg, female gland complex; pr, prostate; sr, seminal receptacle; vg, vagina.</p></caption><graphic xmlns:xlink="http://www.w3.org/1999/xlink" xlink:href="zookeys-1152-045_article-98258__-g003.jpg" position="float" orientation="portrait" xlink:type="simple" id="oo_820831.jpg"><uri content-type="original_file" xlink:type="simple">https://binary.pensoft.net/fig/820831</uri></graphic></fig><p>Radular formula 18 × 35.0.35 in a 27-mm long specimen (<named-content xmlns:xlink="http://www.w3.org/1999/xlink" content-type="dwc:institutional_code" xlink:title="Muséum national d’Histoire naturelle, Paris" xlink:href="http://grbio.org/institution/museum-national-dhistoire-naturelle-2" xlink:type="simple">MNHN</named-content> IM-2013-86190). Rachidian teeth absent. Inner and mid-lateral teeth hamate, having a small cusp and lacking denticles (Fig. <xref ref-type="fig" rid="F4">4A, B</xref>). Innermost teeth very small in comparison to mid-laterals (Fig. <xref ref-type="fig" rid="F4">4A</xref>). The teeth increase in size suddenly towards the medial portion of the half-row (Fig. <xref ref-type="fig" rid="F4">4A</xref>). Outermost teeth small, decreasing in size gradually, and hamate (Fig. <xref ref-type="fig" rid="F4">4C</xref>). No jaw was observed, labial cuticle smooth.</p><fig id="F4" position="float" orientation="portrait"><object-id xmlns:xlink="http://www.w3.org/1999/xlink" content-type="doi" xlink:type="simple">10.3897/zookeys.1152.98258.figure4</object-id><object-id xmlns:xlink="http://www.w3.org/1999/xlink" content-type="arpha" xlink:type="simple">F496C100-5DA7-55B4-9E84-C004A3AFC2CE</object-id><label>Figure 4.</label><caption><p><abbrev xmlns:xlink="http://www.w3.org/1999/xlink" xlink:title="Scanning Electron Microscopy" id="ABBRID0ECNCI" xlink:type="simple">SEM</abbrev> of the radula of specimens of the genus <italic><tp:taxon-name><tp:taxon-name-part taxon-name-part-type="genus" reg="Atagema">Atagema</tp:taxon-name-part></tp:taxon-name></italic> Gray, 1850 <bold>A–C</bold><italic><tp:taxon-name><tp:taxon-name-part taxon-name-part-type="genus" reg="Atagema">Atagema</tp:taxon-name-part><tp:taxon-name-part taxon-name-part-type="species" reg="spongiosa">spongiosa</tp:taxon-name-part></tp:taxon-name></italic> (Kelaart, 1858), <named-content xmlns:xlink="http://www.w3.org/1999/xlink" content-type="dwc:institutional_code" xlink:title="Muséum national d’Histoire naturelle, Paris" xlink:href="http://grbio.org/institution/museum-national-dhistoire-naturelle-2" xlink:type="simple">MNHN</named-content> IM-2013-86190, innermost teeth (<bold>A</bold>), mid-lateral teeth (<bold>B</bold>), outer lateral teeth (<bold>C</bold>) <bold>D–F</bold><italic><tp:taxon-name><tp:taxon-name-part taxon-name-part-type="genus" reg="Atagema">Atagema</tp:taxon-name-part><tp:taxon-name-part taxon-name-part-type="species" reg="kimberlyae">kimberlyae</tp:taxon-name-part></tp:taxon-name></italic> sp. nov., <named-content xmlns:xlink="http://www.w3.org/1999/xlink" content-type="dwc:institutional_code" xlink:title="Muséum national d’Histoire naturelle, Paris" xlink:href="http://grbio.org/institution/museum-national-dhistoire-naturelle-2" xlink:type="simple">MNHN</named-content> IM-2013-86191, innermost teeth (<bold>D</bold>), mid-lateral teeth (<bold>E</bold>), outer lateral teeth (<bold>F</bold>) <bold>G–I</bold><italic><tp:taxon-name><tp:taxon-name-part taxon-name-part-type="genus" reg="Atagema">Atagema</tp:taxon-name-part><tp:taxon-name-part taxon-name-part-type="species" reg="papillosa">papillosa</tp:taxon-name-part></tp:taxon-name></italic> (Risbec, 1928), <named-content xmlns:xlink="http://www.w3.org/1999/xlink" content-type="dwc:institutional_code" xlink:title="Muséum national d’Histoire naturelle, Paris" xlink:href="http://grbio.org/institution/museum-national-dhistoire-naturelle-2" xlink:type="simple">MNHN</named-content> IM-2013-86192, innermost teeth (<bold>G</bold>), mid-lateral teeth (<bold>H</bold>), outer lateral teeth (<bold>I</bold>).</p></caption><graphic xmlns:xlink="http://www.w3.org/1999/xlink" xlink:href="zookeys-1152-045_article-98258__-g004.jpg" position="float" orientation="portrait" xlink:type="simple" id="oo_820832.jpg"><uri content-type="original_file" xlink:type="simple">https://binary.pensoft.net/fig/820832</uri></graphic></fig></tp:treatment-sec><tp:treatment-sec sec-type="biology" id="SECID0EXPCI"><title>Biology.</title><p>Geographic range including the Indian and Western Pacific oceans (see synonymy and remarks). In New Caledonia it is found under rocks during the day in shallow water, from 0–8 m depth. The specimens examined were obtained by direct collection during low tide and/or SCUBA diving; they were highly cryptic on rocks covered with sponges and other encrusting organisms.</p></tp:treatment-sec><tp:treatment-sec sec-type="remarks" id="SECID0E3PCI"><title>Remarks.</title><p><italic><tp:taxon-name><tp:taxon-name-part taxon-name-part-type="genus" reg="Doris">Doris</tp:taxon-name-part><tp:taxon-name-part taxon-name-part-type="species" reg="spongiosa">spongiosa</tp:taxon-name-part></tp:taxon-name></italic> Kelaart, 1858 was originally described from Sri Lanka and re-described by <xref ref-type="bibr" rid="B84">Valdés and Gosliner (2001)</xref>, who transferred it to the genus <italic><tp:taxon-name><tp:taxon-name-part taxon-name-part-type="genus" reg="Atagema">Atagema</tp:taxon-name-part></tp:taxon-name></italic>, and recognized two synonyms, <italic><tp:taxon-name><tp:taxon-name-part taxon-name-part-type="genus" reg="Doris">Doris</tp:taxon-name-part><tp:taxon-name-part taxon-name-part-type="species" reg="areolata">areolata</tp:taxon-name-part></tp:taxon-name></italic> Alder &amp; Hancock, 1864 and <italic><tp:taxon-name><tp:taxon-name-part taxon-name-part-type="genus" reg="Phlegmodoris">Phlegmodoris</tp:taxon-name-part><tp:taxon-name-part taxon-name-part-type="species" reg="mephitica">mephitica</tp:taxon-name-part></tp:taxon-name></italic> Bergh, 1878. This species is common across the tropical Indo-Pacific region and is well characterized and illustrated in modern literature (<xref ref-type="bibr" rid="B86">Wells and Bryce 1993</xref>; <xref ref-type="bibr" rid="B88">Yonow 2008</xref>; <xref ref-type="bibr" rid="B42">Hervé 2010</xref>; <xref ref-type="bibr" rid="B38">Gosliner et al. 2018</xref>; <xref ref-type="bibr" rid="B60">Nakano 2018</xref>). The specimens here examined from New Caledonia match the original description as well as the common usage of the name in the references above (see <xref ref-type="bibr" rid="B42">Hervé 2010</xref>).</p><p><tp:taxon-name><tp:taxon-name-part taxon-name-part-type="genus" reg="Trippa">Trippa</tp:taxon-name-part> (<tp:taxon-name-part taxon-name-part-type="subgenus" reg="Phlegmodoris">Phlegmodoris</tp:taxon-name-part>) <tp:taxon-name-part taxon-name-part-type="species" reg="paagoumenei">paagoumenei</tp:taxon-name-part></tp:taxon-name> Risbec, 1928 was originally described based on a single specimen collected in Paagoumene, northern New Caledonia, but it was later reported from Nouméa, southern New Caledonia (<xref ref-type="bibr" rid="B72">Risbec 1930</xref>, <xref ref-type="bibr" rid="B73">1953</xref>). <xref ref-type="bibr" rid="B71">Risbec (1928)</xref> described <italic><tp:taxon-name><tp:taxon-name-part taxon-name-part-type="genus" reg="Trippa">T.</tp:taxon-name-part><tp:taxon-name-part taxon-name-part-type="species" reg="paagoumenei">paagoumenei</tp:taxon-name-part></tp:taxon-name></italic> as having a rather tough notum, dark violet in color, except towards the edges of the foot and the mantle, where it has a yellowish tint, and completely covered with purplish green, irregular tubercles. One of the specimens from Nouméa was unusual as it was covered by a bright green deposit of metallic appearance (<xref ref-type="bibr" rid="B73">Risbec 1953</xref>). <xref ref-type="bibr" rid="B76">Rudman (2002)</xref> considered <italic><tp:taxon-name><tp:taxon-name-part taxon-name-part-type="genus" reg="Trippa">T.</tp:taxon-name-part><tp:taxon-name-part taxon-name-part-type="species" reg="paagoumenei">paagoumenei</tp:taxon-name-part></tp:taxon-name></italic> a member of the genus <italic><tp:taxon-name><tp:taxon-name-part taxon-name-part-type="genus" reg="Atagema">Atagema</tp:taxon-name-part></tp:taxon-name></italic> and a synonym of <italic><tp:taxon-name><tp:taxon-name-part taxon-name-part-type="genus" reg="Atagema">A.</tp:taxon-name-part><tp:taxon-name-part taxon-name-part-type="species" reg="spongiosa">spongiosa</tp:taxon-name-part></tp:taxon-name></italic>, and we concur with this opinion.</p><p><italic><tp:taxon-name><tp:taxon-name-part taxon-name-part-type="genus" reg="Atagema">Atagema</tp:taxon-name-part><tp:taxon-name-part taxon-name-part-type="species" reg="spongiosa">spongiosa</tp:taxon-name-part></tp:taxon-name></italic> is clearly distinct from other species of <italic><tp:taxon-name><tp:taxon-name-part taxon-name-part-type="genus" reg="Atagema">Atagema</tp:taxon-name-part></tp:taxon-name></italic> recognized as valid in the modern literature, such as <italic><tp:taxon-name><tp:taxon-name-part taxon-name-part-type="genus" reg="Atagema">Atagema</tp:taxon-name-part><tp:taxon-name-part taxon-name-part-type="species" reg="ornata">ornata</tp:taxon-name-part></tp:taxon-name></italic> (Ehrenberg, 1831) [= <italic><tp:taxon-name><tp:taxon-name-part taxon-name-part-type="genus" reg="Atagema">Atagema</tp:taxon-name-part><tp:taxon-name-part taxon-name-part-type="species" reg="intecta">intecta</tp:taxon-name-part></tp:taxon-name></italic> Kelaart, 1858] and <italic><tp:taxon-name><tp:taxon-name-part taxon-name-part-type="genus" reg="Atagema">Atagema</tp:taxon-name-part><tp:taxon-name-part taxon-name-part-type="species" reg="carinata">carinata</tp:taxon-name-part></tp:taxon-name></italic> (Quoy &amp; Gaimard, 1832), illustrated and/or redescribed in <xref ref-type="bibr" rid="B87">Willan and Coleman (1984)</xref>, <xref ref-type="bibr" rid="B84">Valdés and Gosliner (2001)</xref>, and <xref ref-type="bibr" rid="B77">Rudman (2005)</xref>, as well as <italic><tp:taxon-name><tp:taxon-name-part taxon-name-part-type="genus" reg="Atagema">Atagema</tp:taxon-name-part><tp:taxon-name-part taxon-name-part-type="species" reg="echinata">echinata</tp:taxon-name-part></tp:taxon-name></italic> (Pease, 1860), illustrated by <xref ref-type="bibr" rid="B80">Tibiriçá et al. (2017)</xref> and <xref ref-type="bibr" rid="B38">Gosliner et al. (2018)</xref>. None of these species possesses the characteristic dorsal pattern of tubercles, depressions with a central ridge present in <italic><tp:taxon-name><tp:taxon-name-part taxon-name-part-type="genus" reg="Atagema">A.</tp:taxon-name-part><tp:taxon-name-part taxon-name-part-type="species" reg="spongiosa">spongiosa</tp:taxon-name-part></tp:taxon-name></italic>. <italic><tp:taxon-name><tp:taxon-name-part taxon-name-part-type="genus" reg="Atagema">Atagema</tp:taxon-name-part><tp:taxon-name-part taxon-name-part-type="species" reg="boucheti">boucheti</tp:taxon-name-part></tp:taxon-name></italic> Valdés &amp; Gosliner, 2001, described based in a preserved specimen from New Caledonia deep water (405–411 m depth), is characterized by having the dorsum covered by large, irregularly scattered tubercles, not aligned to form ridges. Although the live color of this species is unknown, the external morphology is clearly different from other species of <italic><tp:taxon-name><tp:taxon-name-part taxon-name-part-type="genus" reg="Atagema">Atagema</tp:taxon-name-part></tp:taxon-name></italic> including <italic><tp:taxon-name><tp:taxon-name-part taxon-name-part-type="genus" reg="Atagema">Atagema</tp:taxon-name-part><tp:taxon-name-part taxon-name-part-type="species" reg="spongiosa">spongiosa</tp:taxon-name-part></tp:taxon-name></italic> (see <xref ref-type="bibr" rid="B84">Valdés and Gosliner 2001</xref>).</p></tp:treatment-sec><ref-list><ref id="B84"><mixed-citation xmlns:xlink="http://www.w3.org/1999/xlink" xlink:type="simple"><person-group><name name-style="western"><surname>Valdés</surname><given-names>A</given-names></name><name name-style="western"><surname>Gosliner</surname><given-names>TM</given-names></name></person-group> (<year>2001</year>) <article-title>Systematics and phylogeny of the caryophyllidia-bearing dorids (<tp:taxon-name><tp:taxon-name-part taxon-name-part-type="phylum">Mollusca</tp:taxon-name-part></tp:taxon-name>, <tp:taxon-name><tp:taxon-name-part taxon-name-part-type="order">Nudibranchia</tp:taxon-name-part></tp:taxon-name>), with the description of a new genus and four new species from Indo-Pacific deep waters.</article-title><source>Zoological Journal of the Linnean Society</source><volume>133</volume>(<issue>2</issue>): <fpage>103</fpage>–<lpage>198</lpage>. <ext-link xlink:type="simple" ext-link-type="doi" xlink:href="10.1111/j.1096-3642.2001.tb00689.x">https://doi.org/10.1111/j.1096-3642.2001.tb00689.x</ext-link></mixed-citation></ref><ref id="B86"><mixed-citation xmlns:xlink="http://www.w3.org/1999/xlink" xlink:type="simple"><person-group><name name-style="western"><surname>Wells</surname><given-names>FE</given-names></name><name name-style="western"><surname>Bryce</surname><given-names>CW</given-names></name></person-group> (<year>1993</year>) <source>Sea Slugs and their Relatives of Western Australia.</source><publisher-name>Western Australian Museum</publisher-name>, <publisher-loc>Perth</publisher-loc>, <size units="page">184 pp</size>.</mixed-citation></ref><ref id="B88"><mixed-citation xmlns:xlink="http://www.w3.org/1999/xlink" xlink:type="simple"><person-group><name name-style="western"><surname>Yonow</surname><given-names>N</given-names></name></person-group> (<year>2008</year>) <source>Sea Slugs of the Red Sea.</source><publisher-name>Pensoft</publisher-name>, <publisher-loc>Sofia</publisher-loc>, <size units="page">303 pp</size>.</mixed-citation></ref><ref id="B42"><mixed-citation xmlns:xlink="http://www.w3.org/1999/xlink" xlink:type="simple"><person-group><name name-style="western"><surname>Hervé</surname><given-names>J-F</given-names></name></person-group> (<year>2010</year>) <source>Guide des Nudibranchs de Nouvelle-Calédonie et Autres Opisthobranches.</source><publisher-name>Catherine Ledru</publisher-name>, <publisher-loc>Nouméa, New Caledonia</publisher-loc>, <size units="page">401 pp</size>.</mixed-citation></ref><ref id="B38"><mixed-citation xmlns:xlink="http://www.w3.org/1999/xlink" xlink:type="simple"><person-group><name name-style="western"><surname>Gosliner</surname><given-names>TM</given-names></name><name name-style="western"><surname>Valdés</surname><given-names>A</given-names></name><name name-style="western"><surname>Behrens</surname><given-names>DW</given-names></name></person-group> (<year>2018</year>) <source>Nudibranch and Sea Slug Identification: Indo-Pacific (2<sup>nd</sup> Ed.).</source><publisher-name>New World Publications</publisher-name>, <publisher-loc>Jacksonville, Florida</publisher-loc>, <size units="page">451 pp</size>.</mixed-citation></ref><ref id="B60"><mixed-citation xmlns:xlink="http://www.w3.org/1999/xlink" xlink:type="simple"><person-group><name name-style="western"><surname>Nakano</surname><given-names>R</given-names></name></person-group> (<year>2018</year>) <source>Field Guide to Sea Slugs and Nudibranchs of Japan.</source><publisher-name>Bun-ichi Sogo</publisher-name>, <publisher-loc>Shizuoka, Japan</publisher-loc>, <size units="page">543 pp</size>.</mixed-citation></ref><ref id="B72"><mixed-citation xmlns:xlink="http://www.w3.org/1999/xlink" xlink:type="simple"><person-group><name name-style="western"><surname>Risbec</surname><given-names>J</given-names></name></person-group> (<year>1930</year>) <article-title>Nouvelle contribution à l’étude des nudibranches néo-calédoniens.</article-title><source>Annales de l’Institut Océanographique</source><volume>7</volume>: <fpage>263</fpage>–<lpage>298</lpage>. [pl. 1]</mixed-citation></ref><ref id="B73"><mixed-citation xmlns:xlink="http://www.w3.org/1999/xlink" xlink:type="simple"><person-group><name name-style="western"><surname>Risbec</surname><given-names>J</given-names></name></person-group> (<year>1953</year>) <article-title>Mollusques nudibranches de la Nouvelle Calédonie.</article-title><source>Faune de l’Union Française</source><volume>15</volume>: <fpage>1</fpage>–<lpage>189</lpage>.</mixed-citation></ref><ref id="B71"><mixed-citation xmlns:xlink="http://www.w3.org/1999/xlink" xlink:type="simple"><person-group><name name-style="western"><surname>Risbec</surname><given-names>J</given-names></name></person-group> (<year>1928</year>) <article-title>Contribution à l’étude des Nudibranches néo-calédoniens.</article-title><source>Faune des Colonies Françaises</source><volume>2</volume>: <fpage>1</fpage>–<lpage>328</lpage>. [pls. 1–12]</mixed-citation></ref><ref id="B76"><mixed-citation xmlns:xlink="http://www.w3.org/1999/xlink" xlink:type="simple"><person-group><name name-style="western"><surname>Rudman</surname><given-names>WB</given-names></name></person-group> (<year>2002</year>) <italic><tp:taxon-name><tp:taxon-name-part taxon-name-part-type="genus">Atagema</tp:taxon-name-part><tp:taxon-name-part taxon-name-part-type="species">spongiosa</tp:taxon-name-part></tp:taxon-name></italic> (Kelaart, 1858). Sea Slug Forum. Australian Museum, Sydney. <ext-link xlink:type="simple" ext-link-type="uri" xlink:href="http://www.seaslugforum.net/find/tripspon">http://www.seaslugforum.net/find/tripspon</ext-link></mixed-citation></ref><ref id="B87"><mixed-citation xmlns:xlink="http://www.w3.org/1999/xlink" xlink:type="simple"><person-group><name name-style="western"><surname>Willan</surname><given-names>RC</given-names></name><name name-style="western"><surname>Coleman</surname><given-names>N</given-names></name></person-group> (<year>1984</year>) <source>Nudibranchs of Australasia.</source><publisher-name>Australasian Marine Photographic Index</publisher-name>, <publisher-loc>Sydney</publisher-loc>, <size units="page">56 pp</size>.</mixed-citation></ref><ref id="B77"><mixed-citation xmlns:xlink="http://www.w3.org/1999/xlink" xlink:type="simple"><person-group><name name-style="western"><surname>Rudman</surname><given-names>WB</given-names></name></person-group> (<year>2005</year>) <italic><tp:taxon-name><tp:taxon-name-part taxon-name-part-type="genus">Atagema</tp:taxon-name-part><tp:taxon-name-part taxon-name-part-type="species">carinata</tp:taxon-name-part></tp:taxon-name></italic> (Quoy and Gaimard, 1832). Sea Slug Forum. Australian Museum, Sydney. <ext-link xlink:type="simple" ext-link-type="uri" xlink:href="http://www.seaslugforum.net/find/atagcari">http://www.seaslugforum.net/find/atagcari</ext-link></mixed-citation></ref><ref id="B80"><mixed-citation xmlns:xlink="http://www.w3.org/1999/xlink" xlink:type="simple"><person-group><name name-style="western"><surname>Tibiriçá</surname><given-names>Y</given-names></name><name name-style="western"><surname>Pola</surname><given-names>M</given-names></name><name name-style="western"><surname>Cervera</surname><given-names>JL</given-names></name></person-group> (<year>2017</year>) <article-title>Astonishing diversity revealed: An annotated and illustrated inventory of Nudipleura (<tp:taxon-name><tp:taxon-name-part taxon-name-part-type="class">Gastropoda</tp:taxon-name-part></tp:taxon-name>: <tp:taxon-name><tp:taxon-name-part taxon-name-part-type="superorder">Heterobranchia</tp:taxon-name-part></tp:taxon-name>) from Mozambique.</article-title><source>Zootaxa</source><volume>4359</volume>(<issue>1</issue>): <fpage>1</fpage>–<lpage>133</lpage>. <ext-link xlink:type="simple" ext-link-type="doi" xlink:href="10.11646/zootaxa.4359.1.1">https://doi.org/10.11646/zootaxa.4359.1.1</ext-link></mixed-citation></ref></ref-list></tp:taxon-treatment>
