# Supplementary material for: ﻿Seven new “cryptic” species of Discodorididae (Mollusca, Gastropoda, Nudibranchia) from New Caledonia
Source: Zookeys. 2023 Mar 7;1152:45–95. doi: 10.3897/zookeys.1152.98258 (PMC10194415; doi:10.3897/zookeys.1152.98258)
Supplement: XML Treatment for Atagema papillosa [file zookeys.1152.98258-treatment3.xml]

<!DOCTYPE tp:taxon-treatment
  PUBLIC "-//TaxonX//DTD Taxonomic Treatment Publishing DTD v0 20100105//EN" "tax-treatment-NSO.dtd">
<tp:taxon-treatment xmlns:tp="http://www.plazi.org/taxpub"><tp:treatment-meta><kwd-group><label>Taxon classification</label><kwd>
                <named-content content-type="kingdom">Animalia</named-content>
              </kwd><kwd>
                <named-content content-type="order">Nudibranchia</named-content>
              </kwd><kwd>
                <named-content content-type="family">Discodorididae</named-content>
              </kwd></kwd-group><mixed-citation publication-type="journal"><person-group><name><surname>Innabi</surname><given-names>Julie</given-names></name><name><surname>Stout</surname><given-names>Carla C.</given-names></name><name><surname>Valdés</surname><given-names>Ángel</given-names></name></person-group><article-title>﻿Seven new “cryptic” species of <tp:taxon-name><tp:taxon-name-part taxon-name-part-type="family">Discodorididae</tp:taxon-name-part></tp:taxon-name> (<tp:taxon-name><tp:taxon-name-part taxon-name-part-type="phylum">Mollusca</tp:taxon-name-part></tp:taxon-name>, <tp:taxon-name><tp:taxon-name-part taxon-name-part-type="class">Gastropoda</tp:taxon-name-part></tp:taxon-name>, <tp:taxon-name><tp:taxon-name-part taxon-name-part-type="order">Nudibranchia</tp:taxon-name-part></tp:taxon-name>) from New Caledonia</article-title><source>Zookeys</source><day>07</day><month>03</month><year>2023</year><volume>1152</volume><fpage>45</fpage><lpage>95</lpage><pub-id pub-id-type="doi">10.3897/zookeys.1152.98258</pub-id></mixed-citation></tp:treatment-meta><tp:nomenclature><label>﻿</label><tp:taxon-name>
              <object-id xmlns:xlink="http://www.w3.org/1999/xlink" content-type="arpha" xlink:type="simple">A3FAA312-AE33-592B-ADC2-9F4D2D29DF35</object-id>
              <tp:taxon-name-part taxon-name-part-type="genus" reg="Atagema">Atagema</tp:taxon-name-part>
              <tp:taxon-name-part taxon-name-part-type="species" reg="papillosa">papillosa</tp:taxon-name-part>
            </tp:taxon-name><tp:taxon-authority>(Risbec, 1928)</tp:taxon-authority><xref ref-type="fig" rid="F2">Figs 2E</xref><xref ref-type="fig" rid="F3">, 3D, E</xref><xref ref-type="fig" rid="F4">, 4G–I</xref><tp:nomenclature-citation-list><tp:nomenclature-citation><tp:taxon-name>
                  <tp:taxon-name-part taxon-name-part-type="genus" reg="Phlegmodoris">Phlegmodoris</tp:taxon-name-part>
                  <tp:taxon-name-part taxon-name-part-type="species" reg="papillosa">papillosa</tp:taxon-name-part>
                </tp:taxon-name><comment>Risbec, 1928: 90–91, pl. 8, fig. 2. Type locality: Nouméa, New Caledonia [not indicated in the original description], see <xref ref-type="bibr" rid="B73">Risbec (1953)</xref>.</comment></tp:nomenclature-citation><tp:nomenclature-citation><tp:taxon-name>
                  <tp:taxon-name-part taxon-name-part-type="genus" reg="Trippa"/>
                  <tp:taxon-name-part taxon-name-part-type="species" reg="albata"/>
                </tp:taxon-name><comment>?<tp:taxon-name><tp:taxon-name-part taxon-name-part-type="genus" reg="Trippa">Trippa</tp:taxon-name-part><tp:taxon-name-part taxon-name-part-type="species" reg="albata">albata</tp:taxon-name-part></tp:taxon-name> Burn, 1962a: 101–102, text fig. 5. Type locality: Sunderland Bay, Phillip Island, Victoria, Australia. </comment></tp:nomenclature-citation><tp:nomenclature-citation><tp:taxon-name>
                  <tp:taxon-name-part taxon-name-part-type="genus" reg="Atagema"/>
                </tp:taxon-name><comment>?<tp:taxon-name><tp:taxon-name-part taxon-name-part-type="genus" reg="Atagema">Atagema</tp:taxon-name-part></tp:taxon-name> sp. 11: <xref ref-type="bibr" rid="B38">Gosliner et al. 2018</xref>: 116. </comment></tp:nomenclature-citation></tp:nomenclature-citation-list></tp:nomenclature><tp:treatment-sec sec-type="material" id="SECID0EP2CI"><title>Material examined.</title><p>Koumac, New Caledonia (<named-content xmlns:xlink="http://www.w3.org/1999/xlink" content-type="dwc:verbatimCoordinates" xlink:type="simple"><named-content content-type="geo-json" specific-use="{&#34;type&#34;:&#34;Point&#34;,&#34;coordinates&#34;:[164.270000,-20.593333]}" id="NCID0EY2CI" xlink:type="simple">20°35.6'S, 164°16.2'E</named-content></named-content>), 4–6 m depth [Koumac 2.3 stn. KD510, coral debris and coarse sand], 30 Oct 2019, 1 specimen 11 mm long, dissected (<named-content xmlns:xlink="http://www.w3.org/1999/xlink" content-type="dwc:institutional_code" xlink:title="Muséum national d’Histoire naturelle, Paris" xlink:href="http://grbio.org/institution/museum-national-dhistoire-naturelle-2" xlink:type="simple">MNHN</named-content> IM-2013-86192, isolate JI42).</p></tp:treatment-sec><tp:treatment-sec sec-type="description" id="SECID0EB3CI"><title>Description.</title><p>Body oval, flattened, covered with a complex network of small ridges with two levels of organization (Fig. <xref ref-type="fig" rid="F2">2E</xref>). The largest ridges cover the entire body, leaving some depressions in between. Smaller ridges occur in the depressions dividing them into smaller fragments. Entire dorsal surface, except for the depressions, covered with caryophyllidia. Branchial sheath composed of three large lobes; gill composed of five tripinnate branchial leaves, arranged horizontally in the living animal. Rhinophoral sheaths elevated; rhinophores long, lamellated, with 16 lamellae. Body color opaque grey with scattered yellow spots; depressions with gray ridges dividing dark grey to black fragments. Gill leaves are the same color as the dorsum. Rhinophores greyish to yellowish cream.</p><p>Reproductive system (Fig. <xref ref-type="fig" rid="F3">3D, E</xref>) with a large, folded ampulla that connects with the female gland complex and an elongate prostate. The prostate is much longer and ~ 2× as narrow as the ampulla. The prostate narrows substantially into a long, folded tube before expanding into the short, curved, wide deferent duct. The deferent duct is ~ 2× as narrow as the prostate. The penis is unarmed. The vagina is long and narrow, slightly narrower than the deferent duct, and connects directly to the oval bursa copulatrix. The elongate seminal receptacle also connects to the bursa copulatrix next to the vaginal connection, and the short uterine duct, which enters the female gland complex. The bursa copulatrix is several times as large as the seminal receptacle (Fig. <xref ref-type="fig" rid="F3">3E</xref>).</p><p>Radular formula 13 × 19.0.19 in a 11-mm long specimen (<named-content xmlns:xlink="http://www.w3.org/1999/xlink" content-type="dwc:institutional_code" xlink:title="Muséum national d’Histoire naturelle, Paris" xlink:href="http://grbio.org/institution/museum-national-dhistoire-naturelle-2" xlink:type="simple">MNHN</named-content> IM-2013-86192). Rachidian teeth absent. Inner and mid-lateral teeth hamate, having a small cusp and lacking denticles (Fig. <xref ref-type="fig" rid="F4">4G–I</xref>). Innermost teeth very small in comparison to mid-laterals (Fig. <xref ref-type="fig" rid="F4">4G</xref>), elongate, with an inconspicuous secondary cusp mid-length. The teeth increase in size suddenly towards the medial portion of the half-row (Fig. <xref ref-type="fig" rid="F4">4G</xref>). Outermost teeth small, decreasing in size gradually, and hamate (Fig. <xref ref-type="fig" rid="F4">4I</xref>). No jaw was observed, labial cuticle smooth.</p></tp:treatment-sec><tp:treatment-sec sec-type="biology" id="SECID0EL4CI"><title>Biology.</title><p>Possibly a New Caledonia endemic, rare, 4–6 m depth. The single specimen was collected by dredging on coral debris and coarse sand bottoms.</p></tp:treatment-sec><tp:treatment-sec sec-type="remarks" id="SECID0EQ4CI"><title>Remarks.</title><p><italic><tp:taxon-name><tp:taxon-name-part taxon-name-part-type="genus" reg="Phlegmodoris">Phlegmodoris</tp:taxon-name-part><tp:taxon-name-part taxon-name-part-type="species" reg="papillosa">papillosa</tp:taxon-name-part></tp:taxon-name></italic> Risbec, 1928 was originally described based on a single specimen collected in Nouméa, New Caledonia, with a short description and an illustration of the live animal. <xref ref-type="bibr" rid="B71">Risbec (1928)</xref> described the species as having the notum covered with large papillae and bearing spots with the appearance of black ocelli standing out against a yellowish background. <xref ref-type="bibr" rid="B71">Risbec (1928)</xref> also mentioned that the elongated, perfoliate rhinophores of <italic><tp:taxon-name><tp:taxon-name-part taxon-name-part-type="genus" reg="Phlegmodoris">P.</tp:taxon-name-part><tp:taxon-name-part taxon-name-part-type="species" reg="papillosa">papillosa</tp:taxon-name-part></tp:taxon-name></italic> are retractile in funnel-shaped sheaths with a well-marked ocelliform spotted papilla; and the gill is retractile in a cavity with a star-shaped orifice. The specimens here examined closely resemble the original description of <italic><tp:taxon-name><tp:taxon-name-part taxon-name-part-type="genus" reg="Phlegmodoris">P.</tp:taxon-name-part><tp:taxon-name-part taxon-name-part-type="species" reg="papillosa">papillosa</tp:taxon-name-part></tp:taxon-name></italic> with the exception that the notum is grey, not yellowish.</p><p><italic><tp:taxon-name><tp:taxon-name-part taxon-name-part-type="genus" reg="Atagema">Atagema</tp:taxon-name-part><tp:taxon-name-part taxon-name-part-type="species" reg="albata">albata</tp:taxon-name-part></tp:taxon-name></italic> (Burn, 1962a) is a similar species, originally described as <italic><tp:taxon-name><tp:taxon-name-part taxon-name-part-type="genus" reg="Trippa">Trippa</tp:taxon-name-part><tp:taxon-name-part taxon-name-part-type="species" reg="albata">albata</tp:taxon-name-part></tp:taxon-name></italic>, based on three specimens collected in Victoria, Australia. The specimens were described as pure white, sometimes with cream pigment, and characterized by having a soft, broad, flat body, with the mantle covered with low caryophyllidia, all similar in size, and with a mid-dorsal crest, extending from between the rhinophores to the branchial cavity. <xref ref-type="bibr" rid="B14">Burn (1962a)</xref> also described the branchial cavity as having an irregular outline and the rhinophores as perfoliate, with small, raised sheaths. <xref ref-type="bibr" rid="B14">Burn (1962a)</xref> compared <italic><tp:taxon-name><tp:taxon-name-part taxon-name-part-type="genus" reg="Trippa">T.</tp:taxon-name-part><tp:taxon-name-part taxon-name-part-type="species" reg="albata">albata</tp:taxon-name-part></tp:taxon-name></italic> with the New South Wales species <italic><tp:taxon-name><tp:taxon-name-part taxon-name-part-type="genus" reg="Trippa">T.</tp:taxon-name-part><tp:taxon-name-part taxon-name-part-type="species" reg="intecta">intecta</tp:taxon-name-part></tp:taxon-name></italic> Kelaart, 1859 (= <italic><tp:taxon-name><tp:taxon-name-part taxon-name-part-type="genus" reg="Goniodoris">Goniodoris</tp:taxon-name-part><tp:taxon-name-part taxon-name-part-type="species" reg="erinaceus">erinaceus</tp:taxon-name-part></tp:taxon-name></italic> Angas, 1864), which according to <xref ref-type="bibr" rid="B14">Burn (1962a)</xref> is usually much larger than <italic><tp:taxon-name><tp:taxon-name-part taxon-name-part-type="genus" reg="Atagema">A.</tp:taxon-name-part><tp:taxon-name-part taxon-name-part-type="species" reg="albata">albata</tp:taxon-name-part></tp:taxon-name></italic> and is of an ashy-brown color. With the available information is it not possible to confirm if <italic><tp:taxon-name><tp:taxon-name-part taxon-name-part-type="genus" reg="Atagema">A.</tp:taxon-name-part><tp:taxon-name-part taxon-name-part-type="species" reg="albata">albata</tp:taxon-name-part></tp:taxon-name></italic> and <italic><tp:taxon-name><tp:taxon-name-part taxon-name-part-type="genus" reg="Atagema">A.</tp:taxon-name-part><tp:taxon-name-part taxon-name-part-type="species" reg="papillosa">papillosa</tp:taxon-name-part></tp:taxon-name></italic> are the same species, and sequence data from <italic><tp:taxon-name><tp:taxon-name-part taxon-name-part-type="genus" reg="Atagema">A.</tp:taxon-name-part><tp:taxon-name-part taxon-name-part-type="species" reg="albata">albata</tp:taxon-name-part></tp:taxon-name></italic> would be needed to confirm this potential synonymy.</p><p>Finally, the specimen from the Philippines illustrated by <xref ref-type="bibr" rid="B38">Gosliner et al. (2018)</xref> as <italic><tp:taxon-name><tp:taxon-name-part taxon-name-part-type="genus" reg="Atagema">Atagema</tp:taxon-name-part></tp:taxon-name></italic> sp. 13 presents a similar external appearance and could be the same species. Examination of specimens is needed to confirm this possibility.</p></tp:treatment-sec><tp:treatment-sec><!--Section generated to contain objects referenced in tp:taxon-treatment.--><fig id="F2" position="float" orientation="portrait"><object-id xmlns:xlink="http://www.w3.org/1999/xlink" content-type="doi" xlink:type="simple">10.3897/zookeys.1152.98258.figure2</object-id><object-id xmlns:xlink="http://www.w3.org/1999/xlink" content-type="arpha" xlink:type="simple">AD44F76F-B1B9-59F7-9266-06A1D99EB28B</object-id><label>Figure 2.</label><caption><p>Photographs of live animals of the genus <italic><tp:taxon-name><tp:taxon-name-part taxon-name-part-type="genus" reg="Atagema">Atagema</tp:taxon-name-part></tp:taxon-name></italic> Gray, 1850 <bold>A, B</bold><italic><tp:taxon-name><tp:taxon-name-part taxon-name-part-type="genus" reg="Atagema">Atagema</tp:taxon-name-part><tp:taxon-name-part taxon-name-part-type="species" reg="spongiosa">spongiosa</tp:taxon-name-part></tp:taxon-name></italic> (Kelaart, 1858), <named-content xmlns:xlink="http://www.w3.org/1999/xlink" content-type="dwc:institutional_code" xlink:title="Muséum national d’Histoire naturelle, Paris" xlink:href="http://grbio.org/institution/museum-national-dhistoire-naturelle-2" xlink:type="simple">MNHN</named-content> IM-2013-86188 on black background (<bold>A</bold>), <named-content xmlns:xlink="http://www.w3.org/1999/xlink" content-type="dwc:institutional_code" xlink:title="Muséum national d’Histoire naturelle, Paris" xlink:href="http://grbio.org/institution/museum-national-dhistoire-naturelle-2" xlink:type="simple">MNHN</named-content> IM-2013-86189 in situ (<bold>B</bold>) <bold>C, D</bold><italic><tp:taxon-name><tp:taxon-name-part taxon-name-part-type="genus" reg="Atagema">Atagema</tp:taxon-name-part><tp:taxon-name-part taxon-name-part-type="species" reg="kimberlyae">kimberlyae</tp:taxon-name-part></tp:taxon-name></italic> sp. nov., <named-content xmlns:xlink="http://www.w3.org/1999/xlink" content-type="dwc:institutional_code" xlink:title="Muséum national d’Histoire naturelle, Paris" xlink:href="http://grbio.org/institution/museum-national-dhistoire-naturelle-2" xlink:type="simple">MNHN</named-content> IM-2013-86191 on black background (<bold>C</bold>), <named-content xmlns:xlink="http://www.w3.org/1999/xlink" content-type="dwc:institutional_code" xlink:title="Muséum national d’Histoire naturelle, Paris" xlink:href="http://grbio.org/institution/museum-national-dhistoire-naturelle-2" xlink:type="simple">MNHN</named-content> IM-2013-86191 in situ (<bold>D</bold>) <bold>E</bold><italic><tp:taxon-name><tp:taxon-name-part taxon-name-part-type="genus" reg="Atagema">Atagema</tp:taxon-name-part><tp:taxon-name-part taxon-name-part-type="species" reg="papillosa">papillosa</tp:taxon-name-part></tp:taxon-name></italic> (Risbec, 1928), <named-content xmlns:xlink="http://www.w3.org/1999/xlink" content-type="dwc:institutional_code" xlink:title="Muséum national d’Histoire naturelle, Paris" xlink:href="http://grbio.org/institution/museum-national-dhistoire-naturelle-2" xlink:type="simple">MNHN</named-content> IM-2013-86192 on black background.</p></caption><graphic xmlns:xlink="http://www.w3.org/1999/xlink" xlink:href="zookeys-1152-045_article-98258__-g002.jpg" position="float" orientation="portrait" xlink:type="simple" id="oo_820830.jpg"><uri content-type="original_file" xlink:type="simple">https://binary.pensoft.net/fig/820830</uri></graphic></fig><fig id="F3" position="float" orientation="portrait"><object-id xmlns:xlink="http://www.w3.org/1999/xlink" content-type="doi" xlink:type="simple">10.3897/zookeys.1152.98258.figure3</object-id><object-id xmlns:xlink="http://www.w3.org/1999/xlink" content-type="arpha" xlink:type="simple">F2BB123E-64A4-5287-B426-D7A058E3A146</object-id><label>Figure 3.</label><caption><p>Drawings of the reproductive systems of specimens of the genus <italic><tp:taxon-name><tp:taxon-name-part taxon-name-part-type="genus" reg="Atagema">Atagema</tp:taxon-name-part></tp:taxon-name></italic> Gray, 1850 <bold>A</bold><italic><tp:taxon-name><tp:taxon-name-part taxon-name-part-type="genus" reg="Atagema">Atagema</tp:taxon-name-part><tp:taxon-name-part taxon-name-part-type="species" reg="spongiosa">spongiosa</tp:taxon-name-part></tp:taxon-name></italic> (Kelaart, 1858), <named-content xmlns:xlink="http://www.w3.org/1999/xlink" content-type="dwc:institutional_code" xlink:title="Muséum national d’Histoire naturelle, Paris" xlink:href="http://grbio.org/institution/museum-national-dhistoire-naturelle-2" xlink:type="simple">MNHN</named-content> IM-2013-86190 <bold>B, C</bold><italic><tp:taxon-name><tp:taxon-name-part taxon-name-part-type="genus" reg="Atagema">Atagema</tp:taxon-name-part><tp:taxon-name-part taxon-name-part-type="species" reg="kimberlyae">kimberlyae</tp:taxon-name-part></tp:taxon-name></italic> sp. nov., <named-content xmlns:xlink="http://www.w3.org/1999/xlink" content-type="dwc:institutional_code" xlink:title="Muséum national d’Histoire naturelle, Paris" xlink:href="http://grbio.org/institution/museum-national-dhistoire-naturelle-2" xlink:type="simple">MNHN</named-content> IM-2013-86191, general view (<bold>B</bold>), detail of the bursa copulatrix and seminal receptable (<bold>C</bold>) <bold>D, E</bold><italic><tp:taxon-name><tp:taxon-name-part taxon-name-part-type="genus" reg="Atagema">Atagema</tp:taxon-name-part><tp:taxon-name-part taxon-name-part-type="species" reg="papillosa">papillosa</tp:taxon-name-part></tp:taxon-name></italic> (Risbec, 1928), <named-content xmlns:xlink="http://www.w3.org/1999/xlink" content-type="dwc:institutional_code" xlink:title="Muséum national d’Histoire naturelle, Paris" xlink:href="http://grbio.org/institution/museum-national-dhistoire-naturelle-2" xlink:type="simple">MNHN</named-content> IM-2013-86192, general view (<bold>D</bold>), detail of the bursa copulatrix and seminal receptable (<bold>E</bold>). Abbreviations: am, ampulla; bc, bursa copulatrix; dd, deferent duct; fg, female gland complex; pr, prostate; sr, seminal receptacle; vg, vagina.</p></caption><graphic xmlns:xlink="http://www.w3.org/1999/xlink" xlink:href="zookeys-1152-045_article-98258__-g003.jpg" position="float" orientation="portrait" xlink:type="simple" id="oo_820831.jpg"><uri content-type="original_file" xlink:type="simple">https://binary.pensoft.net/fig/820831</uri></graphic></fig><fig id="F4" position="float" orientation="portrait"><object-id xmlns:xlink="http://www.w3.org/1999/xlink" content-type="doi" xlink:type="simple">10.3897/zookeys.1152.98258.figure4</object-id><object-id xmlns:xlink="http://www.w3.org/1999/xlink" content-type="arpha" xlink:type="simple">F496C100-5DA7-55B4-9E84-C004A3AFC2CE</object-id><label>Figure 4.</label><caption><p><abbrev xmlns:xlink="http://www.w3.org/1999/xlink" xlink:title="Scanning Electron Microscopy" id="ABBRID0ECNCI" xlink:type="simple">SEM</abbrev> of the radula of specimens of the genus <italic><tp:taxon-name><tp:taxon-name-part taxon-name-part-type="genus" reg="Atagema">Atagema</tp:taxon-name-part></tp:taxon-name></italic> Gray, 1850 <bold>A–C</bold><italic><tp:taxon-name><tp:taxon-name-part taxon-name-part-type="genus" reg="Atagema">Atagema</tp:taxon-name-part><tp:taxon-name-part taxon-name-part-type="species" reg="spongiosa">spongiosa</tp:taxon-name-part></tp:taxon-name></italic> (Kelaart, 1858), <named-content xmlns:xlink="http://www.w3.org/1999/xlink" content-type="dwc:institutional_code" xlink:title="Muséum national d’Histoire naturelle, Paris" xlink:href="http://grbio.org/institution/museum-national-dhistoire-naturelle-2" xlink:type="simple">MNHN</named-content> IM-2013-86190, innermost teeth (<bold>A</bold>), mid-lateral teeth (<bold>B</bold>), outer lateral teeth (<bold>C</bold>) <bold>D–F</bold><italic><tp:taxon-name><tp:taxon-name-part taxon-name-part-type="genus" reg="Atagema">Atagema</tp:taxon-name-part><tp:taxon-name-part taxon-name-part-type="species" reg="kimberlyae">kimberlyae</tp:taxon-name-part></tp:taxon-name></italic> sp. nov., <named-content xmlns:xlink="http://www.w3.org/1999/xlink" content-type="dwc:institutional_code" xlink:title="Muséum national d’Histoire naturelle, Paris" xlink:href="http://grbio.org/institution/museum-national-dhistoire-naturelle-2" xlink:type="simple">MNHN</named-content> IM-2013-86191, innermost teeth (<bold>D</bold>), mid-lateral teeth (<bold>E</bold>), outer lateral teeth (<bold>F</bold>) <bold>G–I</bold><italic><tp:taxon-name><tp:taxon-name-part taxon-name-part-type="genus" reg="Atagema">Atagema</tp:taxon-name-part><tp:taxon-name-part taxon-name-part-type="species" reg="papillosa">papillosa</tp:taxon-name-part></tp:taxon-name></italic> (Risbec, 1928), <named-content xmlns:xlink="http://www.w3.org/1999/xlink" content-type="dwc:institutional_code" xlink:title="Muséum national d’Histoire naturelle, Paris" xlink:href="http://grbio.org/institution/museum-national-dhistoire-naturelle-2" xlink:type="simple">MNHN</named-content> IM-2013-86192, innermost teeth (<bold>G</bold>), mid-lateral teeth (<bold>H</bold>), outer lateral teeth (<bold>I</bold>).</p></caption><graphic xmlns:xlink="http://www.w3.org/1999/xlink" xlink:href="zookeys-1152-045_article-98258__-g004.jpg" position="float" orientation="portrait" xlink:type="simple" id="oo_820832.jpg"><uri content-type="original_file" xlink:type="simple">https://binary.pensoft.net/fig/820832</uri></graphic></fig></tp:treatment-sec><ref-list><ref id="B73"><mixed-citation xmlns:xlink="http://www.w3.org/1999/xlink" xlink:type="simple"><person-group><name name-style="western"><surname>Risbec</surname><given-names>J</given-names></name></person-group> (<year>1953</year>) <article-title>Mollusques nudibranches de la Nouvelle Calédonie.</article-title><source>Faune de l’Union Française</source><volume>15</volume>: <fpage>1</fpage>–<lpage>189</lpage>.</mixed-citation></ref><ref id="B38"><mixed-citation xmlns:xlink="http://www.w3.org/1999/xlink" xlink:type="simple"><person-group><name name-style="western"><surname>Gosliner</surname><given-names>TM</given-names></name><name name-style="western"><surname>Valdés</surname><given-names>A</given-names></name><name name-style="western"><surname>Behrens</surname><given-names>DW</given-names></name></person-group> (<year>2018</year>) <source>Nudibranch and Sea Slug Identification: Indo-Pacific (2<sup>nd</sup> Ed.).</source><publisher-name>New World Publications</publisher-name>, <publisher-loc>Jacksonville, Florida</publisher-loc>, <size units="page">451 pp</size>.</mixed-citation></ref><ref id="B71"><mixed-citation xmlns:xlink="http://www.w3.org/1999/xlink" xlink:type="simple"><person-group><name name-style="western"><surname>Risbec</surname><given-names>J</given-names></name></person-group> (<year>1928</year>) <article-title>Contribution à l’étude des Nudibranches néo-calédoniens.</article-title><source>Faune des Colonies Françaises</source><volume>2</volume>: <fpage>1</fpage>–<lpage>328</lpage>. [pls. 1–12]</mixed-citation></ref><ref id="B14"><mixed-citation xmlns:xlink="http://www.w3.org/1999/xlink" xlink:type="simple"><person-group><name name-style="western"><surname>Burn</surname><given-names>RF</given-names></name></person-group> (<year>1962a</year>) <article-title>Descriptions of Victorian nudibranchiate <tp:taxon-name><tp:taxon-name-part taxon-name-part-type="phylum">Mollusca</tp:taxon-name-part></tp:taxon-name>, with a comprehensive review of the <tp:taxon-name><tp:taxon-name-part taxon-name-part-type="suborder">Eolidacea</tp:taxon-name-part></tp:taxon-name>.</article-title><source>Memoirs of the National Museum of Victoria, Melbourne</source><volume>25</volume>: <fpage>95</fpage>–<lpage>128</lpage>. <ext-link xlink:type="simple" ext-link-type="doi" xlink:href="10.24199/j.mmv.1962.25.05">https://doi.org/10.24199/j.mmv.1962.25.05</ext-link></mixed-citation></ref></ref-list></tp:taxon-treatment>
