# Supplementary material for: ﻿Seven new “cryptic” species of Discodorididae (Mollusca, Gastropoda, Nudibranchia) from New Caledonia
Source: Zookeys. 2023 Mar 7;1152:45–95. doi: 10.3897/zookeys.1152.98258 (PMC10194415; doi:10.3897/zookeys.1152.98258)
Supplement: XML Treatment for Atagema kimberlyae [file zookeys.1152.98258-treatment4.xml]

<!DOCTYPE tp:taxon-treatment
  PUBLIC "-//TaxonX//DTD Taxonomic Treatment Publishing DTD v0 20100105//EN" "tax-treatment-NSO.dtd">
<tp:taxon-treatment xmlns:tp="http://www.plazi.org/taxpub"><tp:treatment-meta><kwd-group><label>Taxon classification</label><kwd>
                <named-content content-type="kingdom">Animalia</named-content>
              </kwd><kwd>
                <named-content content-type="order">Nudibranchia</named-content>
              </kwd><kwd>
                <named-content content-type="family">Discodorididae</named-content>
              </kwd></kwd-group><mixed-citation publication-type="journal"><person-group><name><surname>Innabi</surname><given-names>Julie</given-names></name><name><surname>Stout</surname><given-names>Carla C.</given-names></name><name><surname>Valdés</surname><given-names>Ángel</given-names></name></person-group><article-title>﻿Seven new “cryptic” species of <tp:taxon-name><tp:taxon-name-part taxon-name-part-type="family">Discodorididae</tp:taxon-name-part></tp:taxon-name> (<tp:taxon-name><tp:taxon-name-part taxon-name-part-type="phylum">Mollusca</tp:taxon-name-part></tp:taxon-name>, <tp:taxon-name><tp:taxon-name-part taxon-name-part-type="class">Gastropoda</tp:taxon-name-part></tp:taxon-name>, <tp:taxon-name><tp:taxon-name-part taxon-name-part-type="order">Nudibranchia</tp:taxon-name-part></tp:taxon-name>) from New Caledonia</article-title><source>Zookeys</source><day>07</day><month>03</month><year>2023</year><volume>1152</volume><fpage>45</fpage><lpage>95</lpage><pub-id pub-id-type="doi">10.3897/zookeys.1152.98258</pub-id></mixed-citation></tp:treatment-meta><tp:nomenclature><label>﻿</label><tp:taxon-name>
              <object-id xmlns:xlink="http://www.w3.org/1999/xlink" content-type="arpha" xlink:type="simple">CE07FD12-0E0D-5B30-8653-BADC11B3B1F6</object-id>
              <tp:taxon-name-part taxon-name-part-type="genus" reg="Atagema">Atagema</tp:taxon-name-part>
              <tp:taxon-name-part taxon-name-part-type="species" reg="kimberlyae">kimberlyae</tp:taxon-name-part>
              <object-id xmlns:xlink="http://www.w3.org/1999/xlink" content-type="zoobank" xlink:type="simple">https://zoobank.org/FFE42C3A-F0E3-486D-9376-DC999DE7F241</object-id>
            </tp:taxon-name><tp:taxon-status xmlns:xlink="http://www.w3.org/1999/xlink" xlink:type="simple">sp. nov.</tp:taxon-status><xref ref-type="fig" rid="F2">Figs 2C, D</xref><xref ref-type="fig" rid="F3">, 3B, C</xref><xref ref-type="fig" rid="F4">, 4D–F</xref><tp:nomenclature-citation-list><tp:nomenclature-citation><tp:taxon-name>
                  <tp:taxon-name-part taxon-name-part-type="genus" reg="Atagema">Atagema</tp:taxon-name-part>
                </tp:taxon-name><comment>sp. 2: <xref ref-type="bibr" rid="B42">Hervé 2010</xref>: 190.</comment></tp:nomenclature-citation></tp:nomenclature-citation-list></tp:nomenclature><tp:treatment-sec sec-type="type material" id="SECID0EBFDI"><title>Type material.</title><p><bold><italic>Holotype</italic></bold>: Koumac, New Caledonia (<named-content xmlns:xlink="http://www.w3.org/1999/xlink" content-type="dwc:verbatimCoordinates" xlink:type="simple"><named-content content-type="geo-json" specific-use="{&#34;type&#34;:&#34;Point&#34;,&#34;coordinates&#34;:[164.273333,-20.591667]}" id="NCID0EPFDI" xlink:type="simple">20°35.5'S, 164°16.4'E</named-content></named-content>), 5 m depth [Koumac 2.1 stn. KR223, patch of sponges, small bits of sedimented coral, coarse sand and mud with algae], 19 Sep 2018, 20 mm long, dissected (<named-content xmlns:xlink="http://www.w3.org/1999/xlink" content-type="dwc:institutional_code" xlink:title="Muséum national d’Histoire naturelle, Paris" xlink:href="http://grbio.org/institution/museum-national-dhistoire-naturelle-2" xlink:type="simple">MNHN</named-content> IM-2013-86191, isolate JI43).</p></tp:treatment-sec><tp:treatment-sec sec-type="description" id="SECID0EYFDI"><title>Description.</title><p>Body oval, flattened, covered with small, irregular tubercles and short ridges decreasing in size towards the mantle margin (Fig. <xref ref-type="fig" rid="F2">2C, D</xref>). A central, longitudinal area devoid of tubercles or ridges runs between the rhinophores and gill. A series of depressions on each side of the central ridge, generally decreasing in size towards the mantle margin. Entire dorsal surface, except for the depressions, covered with caryophyllidia. Branchial sheath composed of three large lobes; gill composed of five tripinnate branchial leaves, arranged horizontally in the living animal. Rhinophoral sheaths elevated; rhinophores long, lamellated, with 20 lamellae. Body color opaque greyish brown, with pale brown pigment mainly on top of the tubercles and ridges and scattered opaque white pigment; depressions dark brown to black (Fig. <xref ref-type="fig" rid="F2">2C</xref>). Rhinophores and branchial leaves are the same color as the dorsum.</p><p>Reproductive system (Fig. <xref ref-type="fig" rid="F3">3B, C</xref>) with a short, wide, simple ampulla that connects with the female gland complex and a convoluted prostate. The prostate has several folds and is approximately as wide as the ampulla. The prostate narrows slightly into a curved duct before expanding into the long, ovoid, wide deferent duct. At its widest point, the deferent duct is slightly wider than the prostate. The penis is unarmed. The vagina is long and narrow and connects directly to the spherical bursa copulatrix. The vagina is approximately as wide as the deferent duct. The small elongate seminal receptacle also connects to the bursa copulatrix near the vaginal connection and the short uterine duct that enters the female gland complex. The bursa copulatrix is several times larger than the seminal receptacle (Fig. <xref ref-type="fig" rid="F3">3C</xref>).</p><p>Radular formula 15 × 20.0.20 in a 20-mm long specimen (<named-content xmlns:xlink="http://www.w3.org/1999/xlink" content-type="dwc:institutional_code" xlink:title="Muséum national d’Histoire naturelle, Paris" xlink:href="http://grbio.org/institution/museum-national-dhistoire-naturelle-2" xlink:type="simple">MNHN</named-content> IM-2013-86191). Rachidian teeth absent. Inner and mid-lateral teeth hamate, having a small cusp and lacking denticles (Fig. <xref ref-type="fig" rid="F4">4D–F</xref>). Innermost teeth very small in comparison to mid-laterals (Fig. <xref ref-type="fig" rid="F4">4D</xref>), elongate, with an inconspicuous secondary cusp mid-length. The teeth increase in size suddenly towards the medial portion of the half-row (Fig. <xref ref-type="fig" rid="F4">4E</xref>). Outermost teeth small, decreasing in size gradually, and hamate (Fig. <xref ref-type="fig" rid="F4">4F</xref>). No jaw was observed, labial cuticle smooth.</p></tp:treatment-sec><tp:treatment-sec sec-type="biology" id="SECID0EGHDI"><title>Biology.</title><p>Possibly a New Caledonia endemic, rare, 5 m depth. The single specimen was obtained while SCUBA diving by direct collection on an unidentified sponge on which it was highly cryptic.</p></tp:treatment-sec><tp:treatment-sec sec-type="etymology" id="SECID0ELHDI"><title>Etymology.</title><p>This species is named after Kimberly García Mendez, who participated in two of the Koumac expeditions, collecting a number of specimens and helping enormously with the processing and photographing of samples.</p></tp:treatment-sec><tp:treatment-sec sec-type="remarks" id="SECID0EQHDI"><title>Remarks.</title><p><italic><tp:taxon-name><tp:taxon-name-part taxon-name-part-type="genus" reg="Atagema">Atagema</tp:taxon-name-part><tp:taxon-name-part taxon-name-part-type="species" reg="kimberlyae">kimberlyae</tp:taxon-name-part></tp:taxon-name></italic> sp. nov. is assigned to the genus <italic><tp:taxon-name><tp:taxon-name-part taxon-name-part-type="genus" reg="Atagema">Atagema</tp:taxon-name-part></tp:taxon-name></italic> for two reasons, 1) the molecular phylogenetic analysis places the specimens sequenced in a clade containing <italic><tp:taxon-name><tp:taxon-name-part taxon-name-part-type="genus" reg="Atagema">A.</tp:taxon-name-part><tp:taxon-name-part taxon-name-part-type="species" reg="spongiosa">spongiosa</tp:taxon-name-part></tp:taxon-name></italic>, a well stablished member of this genus (see above); 2) the morphological characteristics of this new species are consistent with the diagnosis of the genus provided by <xref ref-type="bibr" rid="B84">Valdés and Gosliner (2001)</xref>, including a flexible body with series of tubercles all covered with caryophyllidia and depressions, the anterior border of the branchial sheath composed of three lobes and the gill leaves arranged horizontally; furthermore the prostate is tubular, with a single portion, the penis and vagina are unarmed, the labial cuticle smooth, and all radular teeth are hamate and smooth.</p><p><italic><tp:taxon-name><tp:taxon-name-part taxon-name-part-type="genus" reg="Atagema">Atagema</tp:taxon-name-part><tp:taxon-name-part taxon-name-part-type="species" reg="kimberlyae">kimberlyae</tp:taxon-name-part></tp:taxon-name></italic> sp. nov. is morphologically similar to <italic><tp:taxon-name><tp:taxon-name-part taxon-name-part-type="genus" reg="Atagema">Atagema</tp:taxon-name-part><tp:taxon-name-part taxon-name-part-type="species" reg="spongiosa">spongiosa</tp:taxon-name-part></tp:taxon-name></italic> (described above), particularly to the juvenile specimens, but is genetically distinct. Also, it lacks the distinctive dorsal ridge of <italic><tp:taxon-name><tp:taxon-name-part taxon-name-part-type="genus" reg="Atagema">A.</tp:taxon-name-part><tp:taxon-name-part taxon-name-part-type="species" reg="spongiosa">spongiosa</tp:taxon-name-part></tp:taxon-name></italic> and presents a number of anatomical differences, including a comparatively much shorter and wider ampulla, a wider prostate, a rounded bursa copulatrix instead of oval, and comparatively larger innermost lateral teeth. A review of the literature reveals that no other described Indo-Pacific species of <italic><tp:taxon-name><tp:taxon-name-part taxon-name-part-type="genus" reg="Atagema">Atagema</tp:taxon-name-part></tp:taxon-name></italic> are morphologically similar to <italic><tp:taxon-name><tp:taxon-name-part taxon-name-part-type="genus" reg="Atagema">A.</tp:taxon-name-part><tp:taxon-name-part taxon-name-part-type="species" reg="kimberlyae">kimberlyae</tp:taxon-name-part></tp:taxon-name></italic> sp. nov., hence it is described as new.</p><p>The geographic range of <italic><tp:taxon-name><tp:taxon-name-part taxon-name-part-type="genus" reg="Atagema">Atagema</tp:taxon-name-part><tp:taxon-name-part taxon-name-part-type="species" reg="kimberlyae">kimberlyae</tp:taxon-name-part></tp:taxon-name></italic> sp. nov. is close to that of <italic><tp:taxon-name><tp:taxon-name-part taxon-name-part-type="genus" reg="Atagema">Atagema</tp:taxon-name-part><tp:taxon-name-part taxon-name-part-type="species" reg="molesta">molesta</tp:taxon-name-part></tp:taxon-name></italic> (Miller, 1989 as <italic><tp:taxon-name><tp:taxon-name-part taxon-name-part-type="genus" reg="Trippa">Trippa</tp:taxon-name-part><tp:taxon-name-part taxon-name-part-type="species" reg="molesta">molesta</tp:taxon-name-part></tp:taxon-name></italic>), introduced based on a single specimen collected from Te Hāwere-a-Maki (Goat Island), New Zealand. <xref ref-type="bibr" rid="B59">Miller (1989)</xref> described and illustrated the holotype, which differs from <italic><tp:taxon-name><tp:taxon-name-part taxon-name-part-type="genus" reg="Atagema">A.</tp:taxon-name-part><tp:taxon-name-part taxon-name-part-type="species" reg="kimberlyae">kimberlyae</tp:taxon-name-part></tp:taxon-name></italic> sp. nov. in several regards, including the more complex dorsal pattern of tubercles and ridges present in <italic><tp:taxon-name><tp:taxon-name-part taxon-name-part-type="genus" reg="Atagema">A.</tp:taxon-name-part><tp:taxon-name-part taxon-name-part-type="species" reg="molesta">molesta</tp:taxon-name-part></tp:taxon-name></italic>, giving the animal a spikier appearance, and the reproductive system, which has a much larger deferent duct and a shorter prostate in <italic><tp:taxon-name><tp:taxon-name-part taxon-name-part-type="genus" reg="Atagema">A.</tp:taxon-name-part><tp:taxon-name-part taxon-name-part-type="species" reg="kimberlyae">kimberlyae</tp:taxon-name-part></tp:taxon-name></italic> sp. nov. While the radular morphology of the two species is similar, the radular formula is not, 23 × 32.0.32 in a 12-mm specimen of <italic><tp:taxon-name><tp:taxon-name-part taxon-name-part-type="genus" reg="Atagema">A.</tp:taxon-name-part><tp:taxon-name-part taxon-name-part-type="species" reg="molesta">molesta</tp:taxon-name-part></tp:taxon-name></italic> versus 15 × 20.0.20 in a 20-mm long specimen of <italic><tp:taxon-name><tp:taxon-name-part taxon-name-part-type="genus" reg="Atagema">A.</tp:taxon-name-part><tp:taxon-name-part taxon-name-part-type="species" reg="kimberlyae">kimberlyae</tp:taxon-name-part></tp:taxon-name></italic> sp. nov.</p><p>Based on the species delimitation analysis presented here, <italic><tp:taxon-name><tp:taxon-name-part taxon-name-part-type="genus" reg="Atagema">A.</tp:taxon-name-part><tp:taxon-name-part taxon-name-part-type="species" reg="kimberlyae">kimberlyae</tp:taxon-name-part></tp:taxon-name></italic> sp. nov. is closely related but genetically distinct from specimens identified as <tp:taxon-name><tp:taxon-name-part taxon-name-part-type="genus" reg="Atagema">Atagema</tp:taxon-name-part><tp:taxon-name-part taxon-name-part-type="uncertainty-rank">cf.</tp:taxon-name-part><tp:taxon-name-part taxon-name-part-type="species" reg="osseosa">osseosa</tp:taxon-name-part></tp:taxon-name> and <italic><tp:taxon-name><tp:taxon-name-part taxon-name-part-type="genus" reg="Atagema">Atagema</tp:taxon-name-part><tp:taxon-name-part taxon-name-part-type="species" reg="notacristata">notacristata</tp:taxon-name-part></tp:taxon-name></italic> whose sequences are deposited in GenBank.</p></tp:treatment-sec><tp:treatment-sec><!--Section generated to contain objects referenced in tp:taxon-treatment.--><fig id="F2" position="float" orientation="portrait"><object-id xmlns:xlink="http://www.w3.org/1999/xlink" content-type="doi" xlink:type="simple">10.3897/zookeys.1152.98258.figure2</object-id><object-id xmlns:xlink="http://www.w3.org/1999/xlink" content-type="arpha" xlink:type="simple">AD44F76F-B1B9-59F7-9266-06A1D99EB28B</object-id><label>Figure 2.</label><caption><p>Photographs of live animals of the genus <italic><tp:taxon-name><tp:taxon-name-part taxon-name-part-type="genus" reg="Atagema">Atagema</tp:taxon-name-part></tp:taxon-name></italic> Gray, 1850 <bold>A, B</bold><italic><tp:taxon-name><tp:taxon-name-part taxon-name-part-type="genus" reg="Atagema">Atagema</tp:taxon-name-part><tp:taxon-name-part taxon-name-part-type="species" reg="spongiosa">spongiosa</tp:taxon-name-part></tp:taxon-name></italic> (Kelaart, 1858), <named-content xmlns:xlink="http://www.w3.org/1999/xlink" content-type="dwc:institutional_code" xlink:title="Muséum national d’Histoire naturelle, Paris" xlink:href="http://grbio.org/institution/museum-national-dhistoire-naturelle-2" xlink:type="simple">MNHN</named-content> IM-2013-86188 on black background (<bold>A</bold>), <named-content xmlns:xlink="http://www.w3.org/1999/xlink" content-type="dwc:institutional_code" xlink:title="Muséum national d’Histoire naturelle, Paris" xlink:href="http://grbio.org/institution/museum-national-dhistoire-naturelle-2" xlink:type="simple">MNHN</named-content> IM-2013-86189 in situ (<bold>B</bold>) <bold>C, D</bold><italic><tp:taxon-name><tp:taxon-name-part taxon-name-part-type="genus" reg="Atagema">Atagema</tp:taxon-name-part><tp:taxon-name-part taxon-name-part-type="species" reg="kimberlyae">kimberlyae</tp:taxon-name-part></tp:taxon-name></italic> sp. nov., <named-content xmlns:xlink="http://www.w3.org/1999/xlink" content-type="dwc:institutional_code" xlink:title="Muséum national d’Histoire naturelle, Paris" xlink:href="http://grbio.org/institution/museum-national-dhistoire-naturelle-2" xlink:type="simple">MNHN</named-content> IM-2013-86191 on black background (<bold>C</bold>), <named-content xmlns:xlink="http://www.w3.org/1999/xlink" content-type="dwc:institutional_code" xlink:title="Muséum national d’Histoire naturelle, Paris" xlink:href="http://grbio.org/institution/museum-national-dhistoire-naturelle-2" xlink:type="simple">MNHN</named-content> IM-2013-86191 in situ (<bold>D</bold>) <bold>E</bold><italic><tp:taxon-name><tp:taxon-name-part taxon-name-part-type="genus" reg="Atagema">Atagema</tp:taxon-name-part><tp:taxon-name-part taxon-name-part-type="species" reg="papillosa">papillosa</tp:taxon-name-part></tp:taxon-name></italic> (Risbec, 1928), <named-content xmlns:xlink="http://www.w3.org/1999/xlink" content-type="dwc:institutional_code" xlink:title="Muséum national d’Histoire naturelle, Paris" xlink:href="http://grbio.org/institution/museum-national-dhistoire-naturelle-2" xlink:type="simple">MNHN</named-content> IM-2013-86192 on black background.</p></caption><graphic xmlns:xlink="http://www.w3.org/1999/xlink" xlink:href="zookeys-1152-045_article-98258__-g002.jpg" position="float" orientation="portrait" xlink:type="simple" id="oo_820830.jpg"><uri content-type="original_file" xlink:type="simple">https://binary.pensoft.net/fig/820830</uri></graphic></fig><fig id="F3" position="float" orientation="portrait"><object-id xmlns:xlink="http://www.w3.org/1999/xlink" content-type="doi" xlink:type="simple">10.3897/zookeys.1152.98258.figure3</object-id><object-id xmlns:xlink="http://www.w3.org/1999/xlink" content-type="arpha" xlink:type="simple">F2BB123E-64A4-5287-B426-D7A058E3A146</object-id><label>Figure 3.</label><caption><p>Drawings of the reproductive systems of specimens of the genus <italic><tp:taxon-name><tp:taxon-name-part taxon-name-part-type="genus" reg="Atagema">Atagema</tp:taxon-name-part></tp:taxon-name></italic> Gray, 1850 <bold>A</bold><italic><tp:taxon-name><tp:taxon-name-part taxon-name-part-type="genus" reg="Atagema">Atagema</tp:taxon-name-part><tp:taxon-name-part taxon-name-part-type="species" reg="spongiosa">spongiosa</tp:taxon-name-part></tp:taxon-name></italic> (Kelaart, 1858), <named-content xmlns:xlink="http://www.w3.org/1999/xlink" content-type="dwc:institutional_code" xlink:title="Muséum national d’Histoire naturelle, Paris" xlink:href="http://grbio.org/institution/museum-national-dhistoire-naturelle-2" xlink:type="simple">MNHN</named-content> IM-2013-86190 <bold>B, C</bold><italic><tp:taxon-name><tp:taxon-name-part taxon-name-part-type="genus" reg="Atagema">Atagema</tp:taxon-name-part><tp:taxon-name-part taxon-name-part-type="species" reg="kimberlyae">kimberlyae</tp:taxon-name-part></tp:taxon-name></italic> sp. nov., <named-content xmlns:xlink="http://www.w3.org/1999/xlink" content-type="dwc:institutional_code" xlink:title="Muséum national d’Histoire naturelle, Paris" xlink:href="http://grbio.org/institution/museum-national-dhistoire-naturelle-2" xlink:type="simple">MNHN</named-content> IM-2013-86191, general view (<bold>B</bold>), detail of the bursa copulatrix and seminal receptable (<bold>C</bold>) <bold>D, E</bold><italic><tp:taxon-name><tp:taxon-name-part taxon-name-part-type="genus" reg="Atagema">Atagema</tp:taxon-name-part><tp:taxon-name-part taxon-name-part-type="species" reg="papillosa">papillosa</tp:taxon-name-part></tp:taxon-name></italic> (Risbec, 1928), <named-content xmlns:xlink="http://www.w3.org/1999/xlink" content-type="dwc:institutional_code" xlink:title="Muséum national d’Histoire naturelle, Paris" xlink:href="http://grbio.org/institution/museum-national-dhistoire-naturelle-2" xlink:type="simple">MNHN</named-content> IM-2013-86192, general view (<bold>D</bold>), detail of the bursa copulatrix and seminal receptable (<bold>E</bold>). Abbreviations: am, ampulla; bc, bursa copulatrix; dd, deferent duct; fg, female gland complex; pr, prostate; sr, seminal receptacle; vg, vagina.</p></caption><graphic xmlns:xlink="http://www.w3.org/1999/xlink" xlink:href="zookeys-1152-045_article-98258__-g003.jpg" position="float" orientation="portrait" xlink:type="simple" id="oo_820831.jpg"><uri content-type="original_file" xlink:type="simple">https://binary.pensoft.net/fig/820831</uri></graphic></fig><fig id="F4" position="float" orientation="portrait"><object-id xmlns:xlink="http://www.w3.org/1999/xlink" content-type="doi" xlink:type="simple">10.3897/zookeys.1152.98258.figure4</object-id><object-id xmlns:xlink="http://www.w3.org/1999/xlink" content-type="arpha" xlink:type="simple">F496C100-5DA7-55B4-9E84-C004A3AFC2CE</object-id><label>Figure 4.</label><caption><p><abbrev xmlns:xlink="http://www.w3.org/1999/xlink" xlink:title="Scanning Electron Microscopy" id="ABBRID0ECNCI" xlink:type="simple">SEM</abbrev> of the radula of specimens of the genus <italic><tp:taxon-name><tp:taxon-name-part taxon-name-part-type="genus" reg="Atagema">Atagema</tp:taxon-name-part></tp:taxon-name></italic> Gray, 1850 <bold>A–C</bold><italic><tp:taxon-name><tp:taxon-name-part taxon-name-part-type="genus" reg="Atagema">Atagema</tp:taxon-name-part><tp:taxon-name-part taxon-name-part-type="species" reg="spongiosa">spongiosa</tp:taxon-name-part></tp:taxon-name></italic> (Kelaart, 1858), <named-content xmlns:xlink="http://www.w3.org/1999/xlink" content-type="dwc:institutional_code" xlink:title="Muséum national d’Histoire naturelle, Paris" xlink:href="http://grbio.org/institution/museum-national-dhistoire-naturelle-2" xlink:type="simple">MNHN</named-content> IM-2013-86190, innermost teeth (<bold>A</bold>), mid-lateral teeth (<bold>B</bold>), outer lateral teeth (<bold>C</bold>) <bold>D–F</bold><italic><tp:taxon-name><tp:taxon-name-part taxon-name-part-type="genus" reg="Atagema">Atagema</tp:taxon-name-part><tp:taxon-name-part taxon-name-part-type="species" reg="kimberlyae">kimberlyae</tp:taxon-name-part></tp:taxon-name></italic> sp. nov., <named-content xmlns:xlink="http://www.w3.org/1999/xlink" content-type="dwc:institutional_code" xlink:title="Muséum national d’Histoire naturelle, Paris" xlink:href="http://grbio.org/institution/museum-national-dhistoire-naturelle-2" xlink:type="simple">MNHN</named-content> IM-2013-86191, innermost teeth (<bold>D</bold>), mid-lateral teeth (<bold>E</bold>), outer lateral teeth (<bold>F</bold>) <bold>G–I</bold><italic><tp:taxon-name><tp:taxon-name-part taxon-name-part-type="genus" reg="Atagema">Atagema</tp:taxon-name-part><tp:taxon-name-part taxon-name-part-type="species" reg="papillosa">papillosa</tp:taxon-name-part></tp:taxon-name></italic> (Risbec, 1928), <named-content xmlns:xlink="http://www.w3.org/1999/xlink" content-type="dwc:institutional_code" xlink:title="Muséum national d’Histoire naturelle, Paris" xlink:href="http://grbio.org/institution/museum-national-dhistoire-naturelle-2" xlink:type="simple">MNHN</named-content> IM-2013-86192, innermost teeth (<bold>G</bold>), mid-lateral teeth (<bold>H</bold>), outer lateral teeth (<bold>I</bold>).</p></caption><graphic xmlns:xlink="http://www.w3.org/1999/xlink" xlink:href="zookeys-1152-045_article-98258__-g004.jpg" position="float" orientation="portrait" xlink:type="simple" id="oo_820832.jpg"><uri content-type="original_file" xlink:type="simple">https://binary.pensoft.net/fig/820832</uri></graphic></fig></tp:treatment-sec><ref-list><ref id="B42"><mixed-citation xmlns:xlink="http://www.w3.org/1999/xlink" xlink:type="simple"><person-group><name name-style="western"><surname>Hervé</surname><given-names>J-F</given-names></name></person-group> (<year>2010</year>) <source>Guide des Nudibranchs de Nouvelle-Calédonie et Autres Opisthobranches.</source><publisher-name>Catherine Ledru</publisher-name>, <publisher-loc>Nouméa, New Caledonia</publisher-loc>, <size units="page">401 pp</size>.</mixed-citation></ref><ref id="B84"><mixed-citation xmlns:xlink="http://www.w3.org/1999/xlink" xlink:type="simple"><person-group><name name-style="western"><surname>Valdés</surname><given-names>A</given-names></name><name name-style="western"><surname>Gosliner</surname><given-names>TM</given-names></name></person-group> (<year>2001</year>) <article-title>Systematics and phylogeny of the caryophyllidia-bearing dorids (<tp:taxon-name><tp:taxon-name-part taxon-name-part-type="phylum">Mollusca</tp:taxon-name-part></tp:taxon-name>, <tp:taxon-name><tp:taxon-name-part taxon-name-part-type="order">Nudibranchia</tp:taxon-name-part></tp:taxon-name>), with the description of a new genus and four new species from Indo-Pacific deep waters.</article-title><source>Zoological Journal of the Linnean Society</source><volume>133</volume>(<issue>2</issue>): <fpage>103</fpage>–<lpage>198</lpage>. <ext-link xlink:type="simple" ext-link-type="doi" xlink:href="10.1111/j.1096-3642.2001.tb00689.x">https://doi.org/10.1111/j.1096-3642.2001.tb00689.x</ext-link></mixed-citation></ref><ref id="B59"><mixed-citation xmlns:xlink="http://www.w3.org/1999/xlink" xlink:type="simple"><person-group><name name-style="western"><surname>Miller</surname><given-names>MC</given-names></name></person-group> (<year>1989</year>) <article-title><italic><tp:taxon-name><tp:taxon-name-part taxon-name-part-type="genus">Trippa</tp:taxon-name-part><tp:taxon-name-part taxon-name-part-type="species">molesta</tp:taxon-name-part></tp:taxon-name></italic>, a new dorid nudibranch (<tp:taxon-name><tp:taxon-name-part taxon-name-part-type="class">Gastropoda</tp:taxon-name-part></tp:taxon-name>: <tp:taxon-name><tp:taxon-name-part taxon-name-part-type="subclass">Opisthobranchia</tp:taxon-name-part></tp:taxon-name>) from New Zealand.</article-title><source>New Zealand Journal of Zoology</source><volume>16</volume>(<issue>2</issue>): <fpage>243</fpage>–<lpage>250</lpage>. <ext-link xlink:type="simple" ext-link-type="doi" xlink:href="10.1080/03014223.1989.10422574">https://doi.org/10.1080/03014223.1989.10422574</ext-link></mixed-citation></ref></ref-list></tp:taxon-treatment>
