# Supplementary material for: ﻿Seven new “cryptic” species of Discodorididae (Mollusca, Gastropoda, Nudibranchia) from New Caledonia
Source: Zookeys. 2023 Mar 7;1152:45–95. doi: 10.3897/zookeys.1152.98258 (PMC10194415; doi:10.3897/zookeys.1152.98258)
Supplement: XML Treatment for Atagema sobanovae [file zookeys.1152.98258-treatment5.xml]

<!DOCTYPE tp:taxon-treatment
  PUBLIC "-//TaxonX//DTD Taxonomic Treatment Publishing DTD v0 20100105//EN" "tax-treatment-NSO.dtd">
<tp:taxon-treatment xmlns:tp="http://www.plazi.org/taxpub"><tp:treatment-meta><kwd-group><label>Taxon classification</label><kwd>
                <named-content content-type="kingdom">Animalia</named-content>
              </kwd><kwd>
                <named-content content-type="order">Nudibranchia</named-content>
              </kwd><kwd>
                <named-content content-type="family">Discodorididae</named-content>
              </kwd></kwd-group><mixed-citation publication-type="journal"><person-group><name><surname>Innabi</surname><given-names>Julie</given-names></name><name><surname>Stout</surname><given-names>Carla C.</given-names></name><name><surname>Valdés</surname><given-names>Ángel</given-names></name></person-group><article-title>﻿Seven new “cryptic” species of <tp:taxon-name><tp:taxon-name-part taxon-name-part-type="family">Discodorididae</tp:taxon-name-part></tp:taxon-name> (<tp:taxon-name><tp:taxon-name-part taxon-name-part-type="phylum">Mollusca</tp:taxon-name-part></tp:taxon-name>, <tp:taxon-name><tp:taxon-name-part taxon-name-part-type="class">Gastropoda</tp:taxon-name-part></tp:taxon-name>, <tp:taxon-name><tp:taxon-name-part taxon-name-part-type="order">Nudibranchia</tp:taxon-name-part></tp:taxon-name>) from New Caledonia</article-title><source>Zookeys</source><day>07</day><month>03</month><year>2023</year><volume>1152</volume><fpage>45</fpage><lpage>95</lpage><pub-id pub-id-type="doi">10.3897/zookeys.1152.98258</pub-id></mixed-citation></tp:treatment-meta><tp:nomenclature><label>﻿</label><tp:taxon-name>
              <object-id xmlns:xlink="http://www.w3.org/1999/xlink" content-type="arpha" xlink:type="simple">DEDAF39A-D392-5E15-B90C-59876625D8C2</object-id>
              <tp:taxon-name-part taxon-name-part-type="genus" reg="Atagema">Atagema</tp:taxon-name-part>
              <tp:taxon-name-part taxon-name-part-type="species" reg="sobanovae">sobanovae</tp:taxon-name-part>
              <object-id xmlns:xlink="http://www.w3.org/1999/xlink" content-type="zoobank" xlink:type="simple">https://zoobank.org/C296974E-92C6-4F7C-8E4A-ABF61D48F896</object-id>
            </tp:taxon-name><tp:taxon-status xmlns:xlink="http://www.w3.org/1999/xlink" xlink:type="simple">sp. nov.</tp:taxon-status><xref ref-type="fig" rid="F5">Figs 5</xref><xref ref-type="fig" rid="F6">, 6</xref><xref ref-type="fig" rid="F7">, 7</xref><tp:nomenclature-citation-list><tp:nomenclature-citation><tp:taxon-name>
                  <tp:taxon-name-part taxon-name-part-type="genus" reg="Atagema"/>
                </tp:taxon-name><comment>?<tp:taxon-name><tp:taxon-name-part taxon-name-part-type="genus" reg="Atagema">Atagema</tp:taxon-name-part></tp:taxon-name> sp. 9: <xref ref-type="bibr" rid="B38">Gosliner et al. 2018</xref>: 116. </comment></tp:nomenclature-citation></tp:nomenclature-citation-list></tp:nomenclature><tp:treatment-sec sec-type="type material" id="SECID0ESQDI"><title>Type material.</title><p><bold><italic>Holotype</italic></bold>: Koumac, New Caledonia (<named-content xmlns:xlink="http://www.w3.org/1999/xlink" content-type="dwc:verbatimCoordinates" xlink:type="simple"><named-content content-type="geo-json" specific-use="{&#34;type&#34;:&#34;Point&#34;,&#34;coordinates&#34;:[164.271667,-20.593333]}" id="NCID0EARDI" xlink:type="simple">20°35.6'S, 164°16.3'E</named-content></named-content>), 3 m depth [Koumac 2.1 stn. KR230], 28 Sep 2018, 22 mm long (<named-content xmlns:xlink="http://www.w3.org/1999/xlink" content-type="dwc:institutional_code" xlink:title="Muséum national d’Histoire naturelle, Paris" xlink:href="http://grbio.org/institution/museum-national-dhistoire-naturelle-2" xlink:type="simple">MNHN</named-content> IM-2013-86211, isolate JI16).</p></tp:treatment-sec><tp:treatment-sec sec-type="material" id="SECID0EJRDI"><title>Other material examined.</title><p>Cap Deverd, Koumac, New Caledonia (<named-content xmlns:xlink="http://www.w3.org/1999/xlink" content-type="dwc:verbatimCoordinates" xlink:type="simple"><named-content content-type="geo-json" specific-use="{&#34;type&#34;:&#34;Point&#34;,&#34;coordinates&#34;:[164.376667,-20.770000]}" id="NCID0ESRDI" xlink:type="simple">20°46.2'S, 164°22.6'E</named-content></named-content>), 5 m [Koumac 2.1 stn. KR213], 12 Sep 2018, 1 specimen 13 mm long (<named-content xmlns:xlink="http://www.w3.org/1999/xlink" content-type="dwc:institutional_code" xlink:title="Muséum national d’Histoire naturelle, Paris" xlink:href="http://grbio.org/institution/museum-national-dhistoire-naturelle-2" xlink:type="simple">MNHN</named-content> IM-2013-86178, isolate JI06). Koumac, New Caledonia (<named-content xmlns:xlink="http://www.w3.org/1999/xlink" content-type="dwc:verbatimCoordinates" xlink:type="simple"><named-content content-type="geo-json" specific-use="{&#34;type&#34;:&#34;Point&#34;,&#34;coordinates&#34;:[164.270000,-20.660000]}" id="NCID0E5RDI" xlink:type="simple">20°39.6'S, 164°16.2'E</named-content></named-content>), 6 m depth [Koumac 2.1 stn. KR229], 27 Sep 2018, 1 specimen 8 mm long (<named-content xmlns:xlink="http://www.w3.org/1999/xlink" content-type="dwc:institutional_code" xlink:title="Muséum national d’Histoire naturelle, Paris" xlink:href="http://grbio.org/institution/museum-national-dhistoire-naturelle-2" xlink:type="simple">MNHN</named-content> IM-2013-86175, isolate JI28). Koumac, New Caledonia (<named-content xmlns:xlink="http://www.w3.org/1999/xlink" content-type="dwc:verbatimCoordinates" xlink:type="simple"><named-content content-type="geo-json" specific-use="{&#34;type&#34;:&#34;Point&#34;,&#34;coordinates&#34;:[164.271667,-20.593333]}" id="NCID0EKSDI" xlink:type="simple">20°35.6'S, 164°16.3'E</named-content></named-content>), 3 m depth [Koumac 2.1 stn. KR230], 28 Sep 2018, 1 specimen 17 mm long, dissected (<named-content xmlns:xlink="http://www.w3.org/1999/xlink" content-type="dwc:institutional_code" xlink:title="Muséum national d’Histoire naturelle, Paris" xlink:href="http://grbio.org/institution/museum-national-dhistoire-naturelle-2" xlink:type="simple">MNHN</named-content> IM-2013-86180, isolate JI23); 1 specimen 18 mm long, dissected (<named-content xmlns:xlink="http://www.w3.org/1999/xlink" content-type="dwc:institutional_code" xlink:title="Muséum national d’Histoire naturelle, Paris" xlink:href="http://grbio.org/institution/museum-national-dhistoire-naturelle-2" xlink:type="simple">MNHN</named-content> IM-2013-86179, isolate JI21). Koumac, New Caledonia (<named-content xmlns:xlink="http://www.w3.org/1999/xlink" content-type="dwc:verbatimCoordinates" xlink:type="simple"><named-content content-type="geo-json" specific-use="{&#34;type&#34;:&#34;Point&#34;,&#34;coordinates&#34;:[164.271667,-20.585000]}" id="NCID0E1SDI" xlink:type="simple">20°35.1'S, 164°16.3'E</named-content></named-content>), 7 m depth [Koumac 2.1 stn. KR409, muddy bottom with solitary soft and hard corals and hydroids], 28 Sep 2018, 1 specimen 8 mm long (<named-content xmlns:xlink="http://www.w3.org/1999/xlink" content-type="dwc:institutional_code" xlink:title="Muséum national d’Histoire naturelle, Paris" xlink:href="http://grbio.org/institution/museum-national-dhistoire-naturelle-2" xlink:type="simple">MNHN</named-content> IM-2013-86229). Koumac, New Caledonia (<named-content xmlns:xlink="http://www.w3.org/1999/xlink" content-type="dwc:verbatimCoordinates" xlink:type="simple"><named-content content-type="geo-json" specific-use="{&#34;type&#34;:&#34;Point&#34;,&#34;coordinates&#34;:[164.271667,-20.585000]}" id="NCID0EGTDI" xlink:type="simple">20°35.1'S, 164°16.3'E</named-content></named-content>), 3 m [Koumac 2.2 stn. KR231], 1 Mar 2019, 1 specimen 9 mm long (<named-content xmlns:xlink="http://www.w3.org/1999/xlink" content-type="dwc:institutional_code" xlink:title="Muséum national d’Histoire naturelle, Paris" xlink:href="http://grbio.org/institution/museum-national-dhistoire-naturelle-2" xlink:type="simple">MNHN</named-content> IM-2013-86176, isolate JI44). Koumac, New Caledonia (<named-content xmlns:xlink="http://www.w3.org/1999/xlink" content-type="dwc:verbatimCoordinates" xlink:type="simple"><named-content content-type="geo-json" specific-use="{&#34;type&#34;:&#34;Point&#34;,&#34;coordinates&#34;:[164.300000,-20.621667]}" id="NCID0ESTDI" xlink:type="simple">20°37.3'S, 164°18'E</named-content></named-content>), 6 m depth [Koumac 2.3 stn. KD522, grey sand with <italic><tp:taxon-name><tp:taxon-name-part taxon-name-part-type="genus" reg="Caulerpa">Caulerpa</tp:taxon-name-part></tp:taxon-name></italic> and <italic><tp:taxon-name><tp:taxon-name-part taxon-name-part-type="genus" reg="Halimeda">Halimeda</tp:taxon-name-part></tp:taxon-name></italic>], 2 Nov 2019, 1 specimen 10 mm long (<named-content xmlns:xlink="http://www.w3.org/1999/xlink" content-type="dwc:institutional_code" xlink:title="Muséum national d’Histoire naturelle, Paris" xlink:href="http://grbio.org/institution/museum-national-dhistoire-naturelle-2" xlink:type="simple">MNHN</named-content> IM-2013-86174, isolate JI19). Koumac, New Caledonia (<named-content xmlns:xlink="http://www.w3.org/1999/xlink" content-type="dwc:verbatimCoordinates" xlink:type="simple"><named-content content-type="geo-json" specific-use="{&#34;type&#34;:&#34;Point&#34;,&#34;coordinates&#34;:[164.225000,-20.571667]}" id="NCID0EMUDI" xlink:type="simple">20°34.3'S, 164°13.5'E</named-content></named-content>), 1–10 m depth [Koumac 2.3 stn. KR907, sanded slab with gorgonians, scattered seagrass, and <italic><tp:taxon-name><tp:taxon-name-part taxon-name-part-type="genus" reg="Caulerpa">Caulerpa</tp:taxon-name-part></tp:taxon-name></italic>; channel drop-off with gorgonians], 7 Nov 2019, 1 specimen 7 mm long (<named-content xmlns:xlink="http://www.w3.org/1999/xlink" content-type="dwc:institutional_code" xlink:title="Muséum national d’Histoire naturelle, Paris" xlink:href="http://grbio.org/institution/museum-national-dhistoire-naturelle-2" xlink:type="simple">MNHN</named-content> IM-2013-86173, isolate JI41). Koumac, New Caledonia (<named-content xmlns:xlink="http://www.w3.org/1999/xlink" content-type="dwc:verbatimCoordinates" xlink:type="simple"><named-content content-type="geo-json" specific-use="{&#34;type&#34;:&#34;Point&#34;,&#34;coordinates&#34;:[164.230000,-20.573333]}" id="NCID0E6UDI" xlink:type="simple">20°34.4'S, 164°13.8'E</named-content></named-content>), 8 m depth [Koumac 2.3 stn. KR913], 14 Nov 2019, 1 specimen 11 mm long (<named-content xmlns:xlink="http://www.w3.org/1999/xlink" content-type="dwc:institutional_code" xlink:title="Muséum national d’Histoire naturelle, Paris" xlink:href="http://grbio.org/institution/museum-national-dhistoire-naturelle-2" xlink:type="simple">MNHN</named-content> IM-2013-86171, isolate JI29); 1 specimen 10 mm long (<named-content xmlns:xlink="http://www.w3.org/1999/xlink" content-type="dwc:institutional_code" xlink:title="Muséum national d’Histoire naturelle, Paris" xlink:href="http://grbio.org/institution/museum-national-dhistoire-naturelle-2" xlink:type="simple">MNHN</named-content> IM-2013-86172, isolate JI46). Koumac, New Caledonia (<named-content xmlns:xlink="http://www.w3.org/1999/xlink" content-type="dwc:verbatimCoordinates" xlink:type="simple"><named-content content-type="geo-json" specific-use="{&#34;type&#34;:&#34;Point&#34;,&#34;coordinates&#34;:[164.271667,-20.585000]}" id="NCID0EPVDI" xlink:type="simple">20°35.1'S, 164°16.3'E</named-content></named-content>), 7 m depth [Koumac 2.3 stn. KR1019, “fond de vase” with <italic><tp:taxon-name><tp:taxon-name-part taxon-name-part-type="genus" reg="Caulerpa">Caulerpa</tp:taxon-name-part></tp:taxon-name></italic> and sponges], 4 Nov 2019, 1 specimen 28 mm long (<named-content xmlns:xlink="http://www.w3.org/1999/xlink" content-type="dwc:institutional_code" xlink:title="Muséum national d’Histoire naturelle, Paris" xlink:href="http://grbio.org/institution/museum-national-dhistoire-naturelle-2" xlink:type="simple">MNHN</named-content> IM-2013-86181, isolate JI05); 1 specimen 22 mm long, dissected (<named-content xmlns:xlink="http://www.w3.org/1999/xlink" content-type="dwc:institutional_code" xlink:title="Muséum national d’Histoire naturelle, Paris" xlink:href="http://grbio.org/institution/museum-national-dhistoire-naturelle-2" xlink:type="simple">MNHN</named-content> IM-2013-86187, isolate JI08); 1 specimen 9 mm long (<named-content xmlns:xlink="http://www.w3.org/1999/xlink" content-type="dwc:institutional_code" xlink:title="Muséum national d’Histoire naturelle, Paris" xlink:href="http://grbio.org/institution/museum-national-dhistoire-naturelle-2" xlink:type="simple">MNHN</named-content> IM-2013-86177, isolate JI45).</p></tp:treatment-sec><tp:treatment-sec sec-type="description" id="SECID0EHWDI"><title>Description.</title><p>Body oval, elevated, completely covered with a dense, complex network of delicate ridges (Fig. <xref ref-type="fig" rid="F5">5</xref>). Large caryophyllidia present at the points where ridges meet. A series of small depressions free of ridges and caryophyllidia present on each side of the mantle. A single, elevate dorsal hump present on the center of the dorsum, not visible in juvenile specimens (Fig. <xref ref-type="fig" rid="F5">5E</xref>). Branchial sheath composed of three lobes; gill composed of five tripinnate branchial leaves, arranged horizontally in the living animal. Rhinophoral sheaths elevated; rhinophores long, lamellated, with 8–10 lamellae. Body color opaque creamy grey, depressions a bit darker. Rhinophores and branchial leaves are the same color as the dorsum.</p><fig id="F5" position="float" orientation="portrait"><object-id xmlns:xlink="http://www.w3.org/1999/xlink" content-type="doi" xlink:type="simple">10.3897/zookeys.1152.98258.figure5</object-id><object-id xmlns:xlink="http://www.w3.org/1999/xlink" content-type="arpha" xlink:type="simple">420FAF3F-8D6E-5CEE-98F7-C4B085B680C0</object-id><label>Figure 5.</label><caption><p>Photographs of live animals of <italic><tp:taxon-name><tp:taxon-name-part taxon-name-part-type="genus" reg="Atagema">Atagema</tp:taxon-name-part><tp:taxon-name-part taxon-name-part-type="species" reg="sobanovae">sobanovae</tp:taxon-name-part></tp:taxon-name></italic> sp. nov. <bold>A, B</bold><named-content xmlns:xlink="http://www.w3.org/1999/xlink" content-type="dwc:institutional_code" xlink:title="Muséum national d’Histoire naturelle, Paris" xlink:href="http://grbio.org/institution/museum-national-dhistoire-naturelle-2" xlink:type="simple">MNHN</named-content> IM-2013-86180, on black background (<bold>A</bold>), in situ (<bold>B</bold>) <bold>C, D</bold> holotype (<named-content xmlns:xlink="http://www.w3.org/1999/xlink" content-type="dwc:institutional_code" xlink:title="Muséum national d’Histoire naturelle, Paris" xlink:href="http://grbio.org/institution/museum-national-dhistoire-naturelle-2" xlink:type="simple">MNHN</named-content> IM-2013-86211), on black background (<bold>A</bold>), in situ (<bold>B</bold>) <bold>E</bold><named-content xmlns:xlink="http://www.w3.org/1999/xlink" content-type="dwc:institutional_code" xlink:title="Muséum national d’Histoire naturelle, Paris" xlink:href="http://grbio.org/institution/museum-national-dhistoire-naturelle-2" xlink:type="simple">MNHN</named-content> IM-2013-86229 juvenile specimen on black background.</p></caption><graphic xmlns:xlink="http://www.w3.org/1999/xlink" xlink:href="zookeys-1152-045_article-98258__-g005.jpg" position="float" orientation="portrait" xlink:type="simple" id="oo_820833.jpg"><uri content-type="original_file" xlink:type="simple">https://binary.pensoft.net/fig/820833</uri></graphic></fig><p>Reproductive system (Fig. <xref ref-type="fig" rid="F6">6</xref>) with a short, convoluted ampulla that connects with the female gland complex and an elongated prostate. The prostate is as long as the ampulla and it narrows slightly into an elongate duct before expanding into the short, simple, deferent duct. The penis is unarmed. The vagina is short and wide, approximately as wide as the deferent duct, and connects directly to the oval bursa copulatrix. The oval seminal receptacle also connects to the bursa copulatrix next to the vaginal opening and the short uterine duct that enters the female gland complex. The bursa copulatrix is slightly larger than the seminal receptable.</p><fig id="F6" position="float" orientation="portrait"><object-id xmlns:xlink="http://www.w3.org/1999/xlink" content-type="doi" xlink:type="simple">10.3897/zookeys.1152.98258.figure6</object-id><object-id xmlns:xlink="http://www.w3.org/1999/xlink" content-type="arpha" xlink:type="simple">247A2351-37B0-5A56-9BD3-FA40BB20C7B6</object-id><label>Figure 6.</label><caption><p>Drawing of the reproductive system of <italic><tp:taxon-name><tp:taxon-name-part taxon-name-part-type="genus" reg="Atagema">Atagema</tp:taxon-name-part><tp:taxon-name-part taxon-name-part-type="species" reg="sobanovae">sobanovae</tp:taxon-name-part></tp:taxon-name></italic> sp. nov., <named-content xmlns:xlink="http://www.w3.org/1999/xlink" content-type="dwc:institutional_code" xlink:title="Muséum national d’Histoire naturelle, Paris" xlink:href="http://grbio.org/institution/museum-national-dhistoire-naturelle-2" xlink:type="simple">MNHN</named-content> IM-2013-86180. Abbreviations: am, ampulla; bc, bursa copulatrix; dd, deferent duct; fg, female gland complex; pr, prostate; sr, seminal receptacle; vg, vagina.</p></caption><graphic xmlns:xlink="http://www.w3.org/1999/xlink" xlink:href="zookeys-1152-045_article-98258__-g006.jpg" position="float" orientation="portrait" xlink:type="simple" id="oo_820834.jpg"><uri content-type="original_file" xlink:type="simple">https://binary.pensoft.net/fig/820834</uri></graphic></fig><p>Radular formula 22 × 35.0.35 in an 18-mm long specimen (<named-content xmlns:xlink="http://www.w3.org/1999/xlink" content-type="dwc:institutional_code" xlink:title="Muséum national d’Histoire naturelle, Paris" xlink:href="http://grbio.org/institution/museum-national-dhistoire-naturelle-2" xlink:type="simple">MNHN</named-content> IM-2013-86179) and 17 × 34.0.34 in a 22-mm long specimen (<named-content xmlns:xlink="http://www.w3.org/1999/xlink" content-type="dwc:institutional_code" xlink:title="Muséum national d’Histoire naturelle, Paris" xlink:href="http://grbio.org/institution/museum-national-dhistoire-naturelle-2" xlink:type="simple">MNHN</named-content> IM-2013-86187). Rachidian teeth absent. Inner and mid-lateral teeth hamate, having a small cusp and lacking denticles (Fig. <xref ref-type="fig" rid="F7">7A, B</xref>). Innermost teeth very small in comparison to mid-laterals (Fig. <xref ref-type="fig" rid="F7">7A</xref>). The teeth increase in size gradually towards the medial portion of the half-row (Fig. <xref ref-type="fig" rid="F7">7A</xref>). Outermost teeth small, decreasing in size gradually, and hamate (Fig. <xref ref-type="fig" rid="F7">7C</xref>). No jaw was observed, labial cuticle smooth.</p><fig id="F7" position="float" orientation="portrait"><object-id xmlns:xlink="http://www.w3.org/1999/xlink" content-type="doi" xlink:type="simple">10.3897/zookeys.1152.98258.figure7</object-id><object-id xmlns:xlink="http://www.w3.org/1999/xlink" content-type="arpha" xlink:type="simple">9DD1549A-519C-56B8-B4BD-AC5837E3A724</object-id><label>Figure 7.</label><caption><p><abbrev xmlns:xlink="http://www.w3.org/1999/xlink" xlink:title="Scanning Electron Microscopy" id="ABBRID0EL1DI" xlink:type="simple">SEM</abbrev> of the radula of specimens of <italic><tp:taxon-name><tp:taxon-name-part taxon-name-part-type="genus" reg="Atagema">Atagema</tp:taxon-name-part><tp:taxon-name-part taxon-name-part-type="species" reg="sobanovae">sobanovae</tp:taxon-name-part></tp:taxon-name></italic> sp. nov., <named-content xmlns:xlink="http://www.w3.org/1999/xlink" content-type="dwc:institutional_code" xlink:title="Muséum national d’Histoire naturelle, Paris" xlink:href="http://grbio.org/institution/museum-national-dhistoire-naturelle-2" xlink:type="simple">MNHN</named-content> IM-2013-86179, innermost teeth (<bold>A</bold>), mid-lateral teeth (<bold>B</bold>), outer lateral teeth (<bold>C</bold>).</p></caption><graphic xmlns:xlink="http://www.w3.org/1999/xlink" xlink:href="zookeys-1152-045_article-98258__-g007.jpg" position="float" orientation="portrait" xlink:type="simple" id="oo_820835.jpg"><uri content-type="original_file" xlink:type="simple">https://binary.pensoft.net/fig/820835</uri></graphic></fig></tp:treatment-sec><tp:treatment-sec sec-type="biology" id="SECID0EJ2DI"><title>Biology.</title><p>This species could be widespread in the Western Pacific (see remarks). Found in shallow water (1–10 m depth). The specimens were exclusively collected on an unidentified species of grey sponge inhabiting the surface of scallops; the nudibranchs were highly cryptic on the sponge and often found buried in the sponge tissue. Few specimens were obtained by direct collection while SCUBA diving but more of them were found in the lab while searching for crustaceans associated with the sponges.</p></tp:treatment-sec><tp:treatment-sec sec-type="etymology" id="SECID0EO2DI"><title>Etymology.</title><p>This species is named after Anna Šobáňová, crustacean expert who originally discovered this species in the field while looking for crustaceans living in sponges.</p></tp:treatment-sec><tp:treatment-sec sec-type="remarks" id="SECID0ET2DI"><title>Remarks.</title><p><italic><tp:taxon-name><tp:taxon-name-part taxon-name-part-type="genus" reg="Atagema">Atagema</tp:taxon-name-part><tp:taxon-name-part taxon-name-part-type="species" reg="sobanovae">sobanovae</tp:taxon-name-part></tp:taxon-name></italic> sp. nov. is assigned to the genus because of its position in the molecular phylogenetic trees, in a clade containing other species of <italic><tp:taxon-name><tp:taxon-name-part taxon-name-part-type="genus" reg="Atagema">Atagema</tp:taxon-name-part></tp:taxon-name></italic> such as <italic><tp:taxon-name><tp:taxon-name-part taxon-name-part-type="genus" reg="Atagema">A.</tp:taxon-name-part><tp:taxon-name-part taxon-name-part-type="species" reg="spongiosa">spongiosa</tp:taxon-name-part></tp:taxon-name></italic> and <tp:taxon-name><tp:taxon-name-part taxon-name-part-type="genus" reg="Atagema">A.</tp:taxon-name-part><tp:taxon-name-part taxon-name-part-type="uncertainty-rank">cf.</tp:taxon-name-part><tp:taxon-name-part taxon-name-part-type="species" reg="osseosa">osseosa</tp:taxon-name-part></tp:taxon-name>. Also, the morphological characteristics of this new species are consistent with the diagnosis of the genus by <xref ref-type="bibr" rid="B84">Valdés and Gosliner (2001)</xref>. <italic><tp:taxon-name><tp:taxon-name-part taxon-name-part-type="genus" reg="Atagema">Atagema</tp:taxon-name-part><tp:taxon-name-part taxon-name-part-type="species" reg="sobanovae">sobanovae</tp:taxon-name-part></tp:taxon-name></italic> sp. nov. has a flexible body with series of dorsal ridges and a central conspicuous tubercle, all covered with caryophyllidia, the anterior border of the branchial sheath is composed of three lobes and the gill is arranged horizontally; the prostate is tubular, with a single portion, the penis and vagina are unarmed; the labial cuticle smooth and all radular teeth are hamate and smooth.</p><p>A review of the literature shows that no other described species of <italic><tp:taxon-name><tp:taxon-name-part taxon-name-part-type="genus" reg="Atagema">Atagema</tp:taxon-name-part></tp:taxon-name></italic> possesses the external characteristics of <italic><tp:taxon-name><tp:taxon-name-part taxon-name-part-type="genus" reg="Atagema">A.</tp:taxon-name-part><tp:taxon-name-part taxon-name-part-type="species" reg="sobanovae">sobanovae</tp:taxon-name-part></tp:taxon-name></italic> sp. nov. The only other tropical Indo-Pacific species with a uniform color is <italic><tp:taxon-name><tp:taxon-name-part taxon-name-part-type="genus" reg="Atagema">Atagema</tp:taxon-name-part><tp:taxon-name-part taxon-name-part-type="species" reg="carinata">carinata</tp:taxon-name-part></tp:taxon-name></italic> (Quoy &amp; Gaimard, 1832), which was described from the coast of Thames, New Zealand, as yellowish white with a dorsal longitudinal ridge between the rhinophores and the gill. The illustration provided by <xref ref-type="bibr" rid="B70">Quoy and Gaimard (1832–1833</xref>: pl. 16, figs 10–14) represents an animal with a distinct dorsal ridge very different from the complex dorsal pattern of <italic><tp:taxon-name><tp:taxon-name-part taxon-name-part-type="genus" reg="Atagema">A.</tp:taxon-name-part><tp:taxon-name-part taxon-name-part-type="species" reg="sobanovae">sobanovae</tp:taxon-name-part></tp:taxon-name></italic> sp. nov. with depressions, ridges, and a central tubercle. The specimens of <italic><tp:taxon-name><tp:taxon-name-part taxon-name-part-type="genus" reg="Atagema">A.</tp:taxon-name-part><tp:taxon-name-part taxon-name-part-type="species" reg="carinata">carinata</tp:taxon-name-part></tp:taxon-name></italic> described and illustrated by <xref ref-type="bibr" rid="B77">Rudman (2005)</xref> are consistent with the original description.</p><p>A specimen from the Philippines illustrated by <xref ref-type="bibr" rid="B38">Gosliner et al. (2018)</xref> as <italic><tp:taxon-name><tp:taxon-name-part taxon-name-part-type="genus" reg="Atagema">Atagema</tp:taxon-name-part></tp:taxon-name></italic> sp. 9 could belong to <italic><tp:taxon-name><tp:taxon-name-part taxon-name-part-type="genus" reg="Atagema">A.</tp:taxon-name-part><tp:taxon-name-part taxon-name-part-type="species" reg="sobanovae">sobanovae</tp:taxon-name-part></tp:taxon-name></italic> sp. nov. but this needs anatomical and molecular confirmation.</p></tp:treatment-sec><ref-list><ref id="B38"><mixed-citation xmlns:xlink="http://www.w3.org/1999/xlink" xlink:type="simple"><person-group><name name-style="western"><surname>Gosliner</surname><given-names>TM</given-names></name><name name-style="western"><surname>Valdés</surname><given-names>A</given-names></name><name name-style="western"><surname>Behrens</surname><given-names>DW</given-names></name></person-group> (<year>2018</year>) <source>Nudibranch and Sea Slug Identification: Indo-Pacific (2<sup>nd</sup> Ed.).</source><publisher-name>New World Publications</publisher-name>, <publisher-loc>Jacksonville, Florida</publisher-loc>, <size units="page">451 pp</size>.</mixed-citation></ref><ref id="B84"><mixed-citation xmlns:xlink="http://www.w3.org/1999/xlink" xlink:type="simple"><person-group><name name-style="western"><surname>Valdés</surname><given-names>A</given-names></name><name name-style="western"><surname>Gosliner</surname><given-names>TM</given-names></name></person-group> (<year>2001</year>) <article-title>Systematics and phylogeny of the caryophyllidia-bearing dorids (<tp:taxon-name><tp:taxon-name-part taxon-name-part-type="phylum">Mollusca</tp:taxon-name-part></tp:taxon-name>, <tp:taxon-name><tp:taxon-name-part taxon-name-part-type="order">Nudibranchia</tp:taxon-name-part></tp:taxon-name>), with the description of a new genus and four new species from Indo-Pacific deep waters.</article-title><source>Zoological Journal of the Linnean Society</source><volume>133</volume>(<issue>2</issue>): <fpage>103</fpage>–<lpage>198</lpage>. <ext-link xlink:type="simple" ext-link-type="doi" xlink:href="10.1111/j.1096-3642.2001.tb00689.x">https://doi.org/10.1111/j.1096-3642.2001.tb00689.x</ext-link></mixed-citation></ref><ref id="B70"><mixed-citation xmlns:xlink="http://www.w3.org/1999/xlink" xlink:type="simple"><person-group><name name-style="western"><surname>Quoy</surname><given-names>J</given-names></name><name name-style="western"><surname>Gaimard</surname><given-names>J</given-names></name></person-group> (<year>1832–1833</year>) <source>Zoologie. In: Dumont d’Urville JSC (Ed.) Voyage de Découvertes de “l’Astrolabe” Exécuté par Ordre du Roi, Pendant les Années 1826–1827–1828–1829, Sous le Commandement de M. J. Dumont d’Urville (Vol. 2 and Atlas).</source><publisher-name>Tastu</publisher-name>, <publisher-loc>Paris</publisher-loc>, <size units="page">686 pp</size>. [pls. 1–26. Dates of publication: pp. 1–320 [1832], pp. 321–686 [1833], pls. 1–26 [1833]]</mixed-citation></ref><ref id="B77"><mixed-citation xmlns:xlink="http://www.w3.org/1999/xlink" xlink:type="simple"><person-group><name name-style="western"><surname>Rudman</surname><given-names>WB</given-names></name></person-group> (<year>2005</year>) <italic><tp:taxon-name><tp:taxon-name-part taxon-name-part-type="genus">Atagema</tp:taxon-name-part><tp:taxon-name-part taxon-name-part-type="species">carinata</tp:taxon-name-part></tp:taxon-name></italic> (Quoy and Gaimard, 1832). Sea Slug Forum. Australian Museum, Sydney. <ext-link xlink:type="simple" ext-link-type="uri" xlink:href="http://www.seaslugforum.net/find/atagcari">http://www.seaslugforum.net/find/atagcari</ext-link></mixed-citation></ref></ref-list></tp:taxon-treatment>
