# Supplementary material for: ﻿Seven new “cryptic” species of Discodorididae (Mollusca, Gastropoda, Nudibranchia) from New Caledonia
Source: Zookeys. 2023 Mar 7;1152:45–95. doi: 10.3897/zookeys.1152.98258 (PMC10194415; doi:10.3897/zookeys.1152.98258)
Supplement: XML Treatment for Jorunna [file zookeys.1152.98258-treatment6.xml]

<!DOCTYPE tp:taxon-treatment
  PUBLIC "-//TaxonX//DTD Taxonomic Treatment Publishing DTD v0 20100105//EN" "tax-treatment-NSO.dtd">
<tp:taxon-treatment xmlns:tp="http://www.plazi.org/taxpub"><tp:treatment-meta><kwd-group><label>Taxon classification</label><kwd>
                <named-content content-type="kingdom">Animalia</named-content>
              </kwd><kwd>
                <named-content content-type="order">Nudibranchia</named-content>
              </kwd><kwd>
                <named-content content-type="family">Discodorididae</named-content>
              </kwd></kwd-group><mixed-citation publication-type="journal"><person-group><name><surname>Innabi</surname><given-names>Julie</given-names></name><name><surname>Stout</surname><given-names>Carla C.</given-names></name><name><surname>Valdés</surname><given-names>Ángel</given-names></name></person-group><article-title>﻿Seven new “cryptic” species of <tp:taxon-name><tp:taxon-name-part taxon-name-part-type="family">Discodorididae</tp:taxon-name-part></tp:taxon-name> (<tp:taxon-name><tp:taxon-name-part taxon-name-part-type="phylum">Mollusca</tp:taxon-name-part></tp:taxon-name>, <tp:taxon-name><tp:taxon-name-part taxon-name-part-type="class">Gastropoda</tp:taxon-name-part></tp:taxon-name>, <tp:taxon-name><tp:taxon-name-part taxon-name-part-type="order">Nudibranchia</tp:taxon-name-part></tp:taxon-name>) from New Caledonia</article-title><source>Zookeys</source><day>07</day><month>03</month><year>2023</year><volume>1152</volume><fpage>45</fpage><lpage>95</lpage><pub-id pub-id-type="doi">10.3897/zookeys.1152.98258</pub-id></mixed-citation></tp:treatment-meta><tp:nomenclature><label>﻿Genus</label><tp:taxon-name>
              <object-id xmlns:xlink="http://www.w3.org/1999/xlink" content-type="arpha" xlink:type="simple">14ED5D55-0418-50F6-8A6C-0AF3659AC676</object-id>
              <tp:taxon-name-part taxon-name-part-type="genus" reg="Jorunna">Jorunna</tp:taxon-name-part>
            </tp:taxon-name><tp:taxon-authority>Bergh, 1876</tp:taxon-authority><tp:nomenclature-citation-list><tp:nomenclature-citation><tp:taxon-name>
                  <tp:taxon-name-part taxon-name-part-type="genus" reg="Kentrodoris">Kentrodoris</tp:taxon-name-part>
                </tp:taxon-name><comment>Bergh, 1876: 413. Type species: <tp:taxon-name><tp:taxon-name-part taxon-name-part-type="genus" reg="Kentrodoris">Kentrodoris</tp:taxon-name-part><tp:taxon-name-part taxon-name-part-type="species" reg="rubescens">rubescens</tp:taxon-name-part></tp:taxon-name> Bergh, 1876 [= <tp:taxon-name><tp:taxon-name-part taxon-name-part-type="genus" reg="Jorunna">Jorunna</tp:taxon-name-part><tp:taxon-name-part taxon-name-part-type="species" reg="rubescens">rubescens</tp:taxon-name-part></tp:taxon-name> Bergh, 1876], by subsequent designation by Ev. <xref ref-type="bibr" rid="B57">Marcus (1976)</xref>.</comment></tp:nomenclature-citation><tp:nomenclature-citation><tp:taxon-name>
                  <tp:taxon-name-part taxon-name-part-type="genus" reg="Jorunna">Jorunna</tp:taxon-name-part>
                </tp:taxon-name><comment>Bergh, 1876: 414. Type species: <tp:taxon-name><tp:taxon-name-part taxon-name-part-type="genus" reg="Doris">Doris</tp:taxon-name-part><tp:taxon-name-part taxon-name-part-type="species" reg="johnstoni">johnstoni</tp:taxon-name-part></tp:taxon-name> Alder &amp; Hancock, 1845 [= <tp:taxon-name><tp:taxon-name-part taxon-name-part-type="genus" reg="Jorunna">Jorunna</tp:taxon-name-part><tp:taxon-name-part taxon-name-part-type="species" reg="tomentosa">tomentosa</tp:taxon-name-part></tp:taxon-name> (Cuvier, 1804)], by monotypy.</comment></tp:nomenclature-citation><tp:nomenclature-citation><tp:taxon-name>
                  <tp:taxon-name-part taxon-name-part-type="genus" reg="Audura">Audura</tp:taxon-name-part>
                </tp:taxon-name><comment>Bergh, 1878: 567–568. Type species: <tp:taxon-name><tp:taxon-name-part taxon-name-part-type="genus" reg="Audura">Audura</tp:taxon-name-part><tp:taxon-name-part taxon-name-part-type="species" reg="maima">maima</tp:taxon-name-part></tp:taxon-name> Bergh, 1878 [= <tp:taxon-name><tp:taxon-name-part taxon-name-part-type="genus" reg="Jorunna">Jorunna</tp:taxon-name-part><tp:taxon-name-part taxon-name-part-type="species" reg="maima">maima</tp:taxon-name-part></tp:taxon-name> (Bergh, 1878)], by monotypy.</comment></tp:nomenclature-citation><tp:nomenclature-citation><tp:taxon-name>
                  <tp:taxon-name-part taxon-name-part-type="genus" reg="Centrodoris">Centrodoris</tp:taxon-name-part>
                </tp:taxon-name><comment>P. <xref ref-type="bibr" rid="B35">Fischer 1880–1887</xref> [1883]: 522 (unjustified emendation for <tp:taxon-name><tp:taxon-name-part taxon-name-part-type="genus" reg="Kentrodoris">Kentrodoris</tp:taxon-name-part></tp:taxon-name> Bergh, 1876).</comment></tp:nomenclature-citation><tp:nomenclature-citation><tp:taxon-name>
                  <tp:taxon-name-part taxon-name-part-type="genus" reg="Awuka">Awuka</tp:taxon-name-part>
                </tp:taxon-name><comment>Er. Marcus, 1955: 155–156. Type species <tp:taxon-name><tp:taxon-name-part taxon-name-part-type="genus" reg="Awuka">Awuka</tp:taxon-name-part><tp:taxon-name-part taxon-name-part-type="species" reg="spazzola">spazzola</tp:taxon-name-part></tp:taxon-name> Er. Marcus, 1955 [= <tp:taxon-name><tp:taxon-name-part taxon-name-part-type="genus" reg="Jorunna">Jorunna</tp:taxon-name-part><tp:taxon-name-part taxon-name-part-type="species" reg="spazzola">spazzola</tp:taxon-name-part></tp:taxon-name> (Er. Marcus, 1955)], by original designation.</comment></tp:nomenclature-citation></tp:nomenclature-citation-list></tp:nomenclature><tp:treatment-sec sec-type="remarks" id="SECID0EZFAK"><title>Remarks.</title><p>For an in-depth discussion of the characteristics of the genus <italic><tp:taxon-name><tp:taxon-name-part taxon-name-part-type="genus" reg="Jorunna">Jorunna</tp:taxon-name-part></tp:taxon-name></italic> and its synonyms see <xref ref-type="bibr" rid="B17">Camacho-García and Gosliner (2008)</xref>.</p></tp:treatment-sec><ref-list><ref id="B57"><mixed-citation xmlns:xlink="http://www.w3.org/1999/xlink" xlink:type="simple"><person-group><name name-style="western"><surname>Marcus</surname><given-names>Ev</given-names></name></person-group> (<year>1976</year>) <article-title>On <italic><tp:taxon-name><tp:taxon-name-part taxon-name-part-type="genus">Kentrodoris</tp:taxon-name-part></tp:taxon-name></italic> and <italic><tp:taxon-name><tp:taxon-name-part taxon-name-part-type="genus">Jorunna</tp:taxon-name-part></tp:taxon-name></italic> (<tp:taxon-name><tp:taxon-name-part taxon-name-part-type="class">Gastropoda</tp:taxon-name-part></tp:taxon-name>, <tp:taxon-name><tp:taxon-name-part taxon-name-part-type="subclass">Opisthobranchia</tp:taxon-name-part></tp:taxon-name>). Boletim de Zoologia.</article-title><source>Universidade de São Paulo</source><volume>1</volume>: <fpage>11</fpage>–<lpage>68</lpage>. <ext-link xlink:type="simple" ext-link-type="doi" xlink:href="10.11606/issn.2526-3358.bolzoo.1976.121551">https://doi.org/10.11606/issn.2526-3358.bolzoo.1976.121551</ext-link></mixed-citation></ref><ref id="B35"><mixed-citation xmlns:xlink="http://www.w3.org/1999/xlink" xlink:type="simple"><person-group><name name-style="western"><surname>Fischer</surname><given-names>P</given-names></name></person-group> (<year>1880–1887</year>) Manuel de Conchyliologie et de Paléontologie Conchyliologique, ou Histoire Naturelle des Mollusques Vivants et Fossiles Suivi d’un Appendice sur les Brachiopodes par D. P. Oehlert. Avec 23 Planches Contenant 600 Figures Dessinées par <tp:taxon-name><tp:taxon-name-part taxon-name-part-type="genus">S.</tp:taxon-name-part></tp:taxon-name> P. Woodward. Savy, Paris, xxiv + 1369 pp. [23 pls. Dates of publication: 1–112 [1880], 113–304 [1881]; 305–416 [1882]; 417–608 [1883]; 609–688 [1884]; 689–896 [1885]; 897–1008 [1886]; 1009–1369 [1887]]</mixed-citation></ref><ref id="B17"><mixed-citation xmlns:xlink="http://www.w3.org/1999/xlink" xlink:type="simple"><person-group><name name-style="western"><surname>Camacho-García</surname><given-names>YE</given-names></name><name name-style="western"><surname>Gosliner</surname><given-names>TM</given-names></name></person-group> (<year>2008</year>) <article-title>Systematic revision of <italic><tp:taxon-name><tp:taxon-name-part taxon-name-part-type="genus">Jorunna</tp:taxon-name-part></tp:taxon-name></italic> Bergh, 1876 (<tp:taxon-name><tp:taxon-name-part taxon-name-part-type="order">Nudibranchia</tp:taxon-name-part></tp:taxon-name>: <tp:taxon-name><tp:taxon-name-part taxon-name-part-type="family">Discodorididae</tp:taxon-name-part></tp:taxon-name>) with a morphological phylogenetic analysis.</article-title><source>The Journal of Molluscan Studies</source><volume>74</volume>(<issue>2</issue>): <fpage>143</fpage>–<lpage>181</lpage>. <ext-link xlink:type="simple" ext-link-type="doi" xlink:href="10.1093/mollus/eyn002">https://doi.org/10.1093/mollus/eyn002</ext-link></mixed-citation></ref></ref-list></tp:taxon-treatment>
