# Supplementary material for: ﻿Seven new “cryptic” species of Discodorididae (Mollusca, Gastropoda, Nudibranchia) from New Caledonia
Source: Zookeys. 2023 Mar 7;1152:45–95. doi: 10.3897/zookeys.1152.98258 (PMC10194415; doi:10.3897/zookeys.1152.98258)
Supplement: XML Treatment for Jorunna daoulasi [file zookeys.1152.98258-treatment7.xml]

<!DOCTYPE tp:taxon-treatment
  PUBLIC "-//TaxonX//DTD Taxonomic Treatment Publishing DTD v0 20100105//EN" "tax-treatment-NSO.dtd">
<tp:taxon-treatment xmlns:tp="http://www.plazi.org/taxpub"><tp:treatment-meta><kwd-group><label>Taxon classification</label><kwd>
                <named-content content-type="kingdom">Animalia</named-content>
              </kwd><kwd>
                <named-content content-type="order">Nudibranchia</named-content>
              </kwd><kwd>
                <named-content content-type="family">Discodorididae</named-content>
              </kwd></kwd-group><mixed-citation publication-type="journal"><person-group><name><surname>Innabi</surname><given-names>Julie</given-names></name><name><surname>Stout</surname><given-names>Carla C.</given-names></name><name><surname>Valdés</surname><given-names>Ángel</given-names></name></person-group><article-title>﻿Seven new “cryptic” species of <tp:taxon-name><tp:taxon-name-part taxon-name-part-type="family">Discodorididae</tp:taxon-name-part></tp:taxon-name> (<tp:taxon-name><tp:taxon-name-part taxon-name-part-type="phylum">Mollusca</tp:taxon-name-part></tp:taxon-name>, <tp:taxon-name><tp:taxon-name-part taxon-name-part-type="class">Gastropoda</tp:taxon-name-part></tp:taxon-name>, <tp:taxon-name><tp:taxon-name-part taxon-name-part-type="order">Nudibranchia</tp:taxon-name-part></tp:taxon-name>) from New Caledonia</article-title><source>Zookeys</source><day>07</day><month>03</month><year>2023</year><volume>1152</volume><fpage>45</fpage><lpage>95</lpage><pub-id pub-id-type="doi">10.3897/zookeys.1152.98258</pub-id></mixed-citation></tp:treatment-meta><tp:nomenclature><label>﻿</label><tp:taxon-name>
              <object-id xmlns:xlink="http://www.w3.org/1999/xlink" content-type="arpha" xlink:type="simple">480244CE-1167-5354-8F6F-05876F07EC1C</object-id>
              <tp:taxon-name-part taxon-name-part-type="genus" reg="Jorunna">Jorunna</tp:taxon-name-part>
              <tp:taxon-name-part taxon-name-part-type="species" reg="daoulasi">daoulasi</tp:taxon-name-part>
              <object-id xmlns:xlink="http://www.w3.org/1999/xlink" content-type="zoobank" xlink:type="simple">https://zoobank.org/0D41E0FA-826A-4761-BB7B-B71CE0B2E97E</object-id>
            </tp:taxon-name><tp:taxon-status xmlns:xlink="http://www.w3.org/1999/xlink" xlink:type="simple">sp. nov.</tp:taxon-status><xref ref-type="fig" rid="F8">Figs 8A–C</xref><xref ref-type="fig" rid="F9">, 9A</xref><xref ref-type="fig" rid="F10">, 10A, B</xref><tp:nomenclature-citation-list><tp:nomenclature-citation><tp:taxon-name>
                  <tp:taxon-name-part taxon-name-part-type="genus" reg="Jorunna"/>
                </tp:taxon-name><comment>?<tp:taxon-name><tp:taxon-name-part taxon-name-part-type="genus" reg="Jorunna">Jorunna</tp:taxon-name-part></tp:taxon-name> sp. 10: <xref ref-type="bibr" rid="B38">Gosliner et al. 2018</xref>: 122. </comment></tp:nomenclature-citation><tp:nomenclature-citation><tp:taxon-name>
                  <tp:taxon-name-part taxon-name-part-type="genus" reg="Rostanga"/>
                </tp:taxon-name><comment>?<tp:taxon-name><tp:taxon-name-part taxon-name-part-type="genus" reg="Rostanga">Rostanga</tp:taxon-name-part></tp:taxon-name> sp. 4: <xref ref-type="bibr" rid="B60">Nakano 2018</xref>: 263. </comment></tp:nomenclature-citation></tp:nomenclature-citation-list></tp:nomenclature><tp:treatment-sec sec-type="type material" id="SECID0E1IAK"><title>Type material.</title><p><bold><italic>Holotype</italic></bold>: In front of the harbor, Koumac, New Caledonia (<named-content xmlns:xlink="http://www.w3.org/1999/xlink" content-type="dwc:verbatimCoordinates" xlink:type="simple"><named-content content-type="geo-json" specific-use="{&#34;type&#34;:&#34;Point&#34;,&#34;coordinates&#34;:[164.273333,-20.588333]}" id="NCID0EIJAK" xlink:type="simple">20°35.3'S, 164°16.4'E</named-content></named-content>), 6 m depth [Koumac 2.1 stn. KR220], 17 Nov 2018, 12 mm long, (<named-content xmlns:xlink="http://www.w3.org/1999/xlink" content-type="dwc:institutional_code" xlink:title="Muséum national d’Histoire naturelle, Paris" xlink:href="http://grbio.org/institution/museum-national-dhistoire-naturelle-2" xlink:type="simple">MNHN</named-content> IM-2013-86230).</p></tp:treatment-sec><tp:treatment-sec sec-type="material" id="SECID0ERJAK"><title>Other material examined.</title><p>In front of the harbor, Koumac, New Caledonia (<named-content xmlns:xlink="http://www.w3.org/1999/xlink" content-type="dwc:verbatimCoordinates" xlink:type="simple"><named-content content-type="geo-json" specific-use="{&#34;type&#34;:&#34;Point&#34;,&#34;coordinates&#34;:[164.273333,-20.588333]}" id="NCID0E1JAK" xlink:type="simple">20°35.3'S, 164°16.4'E)</named-content></named-content>, 6 m depth [Koumac 2.1 stn. KR220], 17 Nov 2018, 1 specimen 24 mm long, dissected (<named-content xmlns:xlink="http://www.w3.org/1999/xlink" content-type="dwc:institutional_code" xlink:title="Muséum national d’Histoire naturelle, Paris" xlink:href="http://grbio.org/institution/museum-national-dhistoire-naturelle-2" xlink:type="simple">MNHN</named-content> IM-2013-86220). Koumac, New Caledonia (<named-content xmlns:xlink="http://www.w3.org/1999/xlink" content-type="dwc:verbatimCoordinates" xlink:type="simple"><named-content content-type="geo-json" specific-use="{&#34;type&#34;:&#34;Point&#34;,&#34;coordinates&#34;:[164.271667,-20.586667]}" id="NCID0EGKAK" xlink:type="simple">20°35.2'S, 164°16.3'E</named-content></named-content>), 6 m depth [Koumac 2.3 stn. KR886], 21 Nov 2019, 1 specimen 27 mm long, dissected (<named-content xmlns:xlink="http://www.w3.org/1999/xlink" content-type="dwc:institutional_code" xlink:title="Muséum national d’Histoire naturelle, Paris" xlink:href="http://grbio.org/institution/museum-national-dhistoire-naturelle-2" xlink:type="simple">MNHN</named-content> IM-2013-86219, isolate JI22).</p></tp:treatment-sec><tp:treatment-sec sec-type="description" id="SECID0EPKAK"><title>Description.</title><p>Body oval, narrow, elongate, completely covered with numerous caryophyllidia (Fig. <xref ref-type="fig" rid="F8">8A–C</xref>). Branchial and rhinophoral sheaths low, simple, circular; gill composed of nine short, tripinnate branchial leaves, imbricated, arranged upright, with the apices close to each other in the living animal. Rhinophores short, lamellated, with eight or nine lamellae. Body color grey, with a complex network of white lines of different thicknesses; in some specimens some of the lines are very thick and contain darker areas (Fig. <xref ref-type="fig" rid="F8">8A</xref>), whereas in others thicker lines form the main network and thinner lines form a secondary network (Fig. <xref ref-type="fig" rid="F8">8</xref>) and in others all lines are approximately the same thickness (Fig. <xref ref-type="fig" rid="F8">8B</xref>). Rhinophores and branchial leaves are the same color as the dorsum but the rhinophoral lamellae and in some cases the gill lamellae are white.</p><fig id="F8" position="float" orientation="portrait"><object-id xmlns:xlink="http://www.w3.org/1999/xlink" content-type="doi" xlink:type="simple">10.3897/zookeys.1152.98258.figure8</object-id><object-id xmlns:xlink="http://www.w3.org/1999/xlink" content-type="arpha" xlink:type="simple">F15D5E18-490F-56E8-8085-4A012878B08A</object-id><label>Figure 8.</label><caption><p>Photographs of live animals of the genus <italic><tp:taxon-name><tp:taxon-name-part taxon-name-part-type="genus" reg="Jorunna">Jorunna</tp:taxon-name-part></tp:taxon-name></italic> Bergh, 1876 <bold>A–C</bold><italic><tp:taxon-name><tp:taxon-name-part taxon-name-part-type="genus" reg="Jorunna">Jorunna</tp:taxon-name-part><tp:taxon-name-part taxon-name-part-type="species" reg="daoulasi">daoulasi</tp:taxon-name-part></tp:taxon-name></italic> sp. nov., <named-content xmlns:xlink="http://www.w3.org/1999/xlink" content-type="dwc:institutional_code" xlink:title="Muséum national d’Histoire naturelle, Paris" xlink:href="http://grbio.org/institution/museum-national-dhistoire-naturelle-2" xlink:type="simple">MNHN</named-content> IM-2013-86219 on black background (<bold>A</bold>), <named-content xmlns:xlink="http://www.w3.org/1999/xlink" content-type="dwc:institutional_code" xlink:title="Muséum national d’Histoire naturelle, Paris" xlink:href="http://grbio.org/institution/museum-national-dhistoire-naturelle-2" xlink:type="simple">MNHN</named-content> IM-2013-86220 in situ (<bold>B</bold>), Holotype (<named-content xmlns:xlink="http://www.w3.org/1999/xlink" content-type="dwc:institutional_code" xlink:title="Muséum national d’Histoire naturelle, Paris" xlink:href="http://grbio.org/institution/museum-national-dhistoire-naturelle-2" xlink:type="simple">MNHN</named-content> IM-2013-86230) in situ (<bold>C</bold>) <bold>D–F</bold><italic><tp:taxon-name><tp:taxon-name-part taxon-name-part-type="genus" reg="Jorunna">Jorunna</tp:taxon-name-part><tp:taxon-name-part taxon-name-part-type="species" reg="hervei">hervei</tp:taxon-name-part></tp:taxon-name></italic> sp. nov., <named-content xmlns:xlink="http://www.w3.org/1999/xlink" content-type="dwc:institutional_code" xlink:title="Muséum national d’Histoire naturelle, Paris" xlink:href="http://grbio.org/institution/museum-national-dhistoire-naturelle-2" xlink:type="simple">MNHN</named-content> IM-2013-86228 on black background (<bold>D</bold>), <named-content xmlns:xlink="http://www.w3.org/1999/xlink" content-type="dwc:institutional_code" xlink:title="Muséum national d’Histoire naturelle, Paris" xlink:href="http://grbio.org/institution/museum-national-dhistoire-naturelle-2" xlink:type="simple">MNHN</named-content> IM-2013-86224 and Holotype <named-content xmlns:xlink="http://www.w3.org/1999/xlink" content-type="dwc:institutional_code" xlink:title="Muséum national d’Histoire naturelle, Paris" xlink:href="http://grbio.org/institution/museum-national-dhistoire-naturelle-2" xlink:type="simple">MNHN</named-content> IM-2013-86225 in situ with egg mass (<bold>E</bold>), <named-content xmlns:xlink="http://www.w3.org/1999/xlink" content-type="dwc:institutional_code" xlink:title="Muséum national d’Histoire naturelle, Paris" xlink:href="http://grbio.org/institution/museum-national-dhistoire-naturelle-2" xlink:type="simple">MNHN</named-content> IM-2013-86226 in situ with egg mass (<bold>F</bold>).</p></caption><graphic xmlns:xlink="http://www.w3.org/1999/xlink" xlink:href="zookeys-1152-045_article-98258__-g008.jpg" position="float" orientation="portrait" xlink:type="simple" id="oo_820836.jpg"><uri content-type="original_file" xlink:type="simple">https://binary.pensoft.net/fig/820836</uri></graphic></fig><p>Reproductive system (Fig. <xref ref-type="fig" rid="F9">9A</xref>) with a long, narrow, curved ampulla that connects with the female gland complex and an elongate prostate. The prostate is as wide as the ampulla but narrows substantially before expanding into the short, curved, narrow deferent duct. The deferent duct is much narrower than the prostate. The penis is unarmed. The vagina is very elongate and wide distally, several times wider than the deferent duct, narrowing considerably proximally and connecting directly to the irregular bursa copulatrix. The oval seminal receptacle also connects to the bursa copulatrix next to the vaginal connection, and the short uterine duct that enters the female gland complex. The bursa copulatrix is ~ 3× as large as the seminal receptable. A large accessory gland connects to a narrow and convoluted duct that opens into the genital atrium, where a curved, sharp stylet is located.</p><fig id="F9" position="float" orientation="portrait"><object-id xmlns:xlink="http://www.w3.org/1999/xlink" content-type="doi" xlink:type="simple">10.3897/zookeys.1152.98258.figure9</object-id><object-id xmlns:xlink="http://www.w3.org/1999/xlink" content-type="arpha" xlink:type="simple">4B5B1B55-E09D-553B-B610-CC3E060E5C57</object-id><label>Figure 9.</label><caption><p>Drawings of the reproductive systems of specimens of the genus <italic><tp:taxon-name><tp:taxon-name-part taxon-name-part-type="genus" reg="Jorunna">Jorunna</tp:taxon-name-part></tp:taxon-name></italic> Bergh, 1876 <bold>A</bold><italic><tp:taxon-name><tp:taxon-name-part taxon-name-part-type="genus" reg="Jorunna">Jorunna</tp:taxon-name-part><tp:taxon-name-part taxon-name-part-type="species" reg="daoulasi">daoulasi</tp:taxon-name-part></tp:taxon-name></italic> sp. nov., <named-content xmlns:xlink="http://www.w3.org/1999/xlink" content-type="dwc:institutional_code" xlink:title="Muséum national d’Histoire naturelle, Paris" xlink:href="http://grbio.org/institution/museum-national-dhistoire-naturelle-2" xlink:type="simple">MNHN</named-content> IM-2013-86219 <bold>B</bold><italic><tp:taxon-name><tp:taxon-name-part taxon-name-part-type="genus" reg="Jorunna">Jorunna</tp:taxon-name-part><tp:taxon-name-part taxon-name-part-type="species" reg="hervei">hervei</tp:taxon-name-part></tp:taxon-name></italic> sp. nov., <named-content xmlns:xlink="http://www.w3.org/1999/xlink" content-type="dwc:institutional_code" xlink:title="Muséum national d’Histoire naturelle, Paris" xlink:href="http://grbio.org/institution/museum-national-dhistoire-naturelle-2" xlink:type="simple">MNHN</named-content> IM-2013-86226. Abbreviations: ag, accessory gland; am, ampulla; bc, bursa copulatrix; dd, deferent duct; fg, female gland complex; pr, prostate; sr, seminal receptacle; st, stylet; vg, vagina.</p></caption><graphic xmlns:xlink="http://www.w3.org/1999/xlink" xlink:href="zookeys-1152-045_article-98258__-g009.jpg" position="float" orientation="portrait" xlink:type="simple" id="oo_820837.jpg"><uri content-type="original_file" xlink:type="simple">https://binary.pensoft.net/fig/820837</uri></graphic></fig><p>Radular formula 24 × n.0.n in a 26-mm long specimen (<named-content xmlns:xlink="http://www.w3.org/1999/xlink" content-type="dwc:institutional_code" xlink:title="Muséum national d’Histoire naturelle, Paris" xlink:href="http://grbio.org/institution/museum-national-dhistoire-naturelle-2" xlink:type="simple">MNHN</named-content> IM-2013-86220) and 25 × n.0.n in a 27-mm long specimen (<named-content xmlns:xlink="http://www.w3.org/1999/xlink" content-type="dwc:institutional_code" xlink:title="Muséum national d’Histoire naturelle, Paris" xlink:href="http://grbio.org/institution/museum-national-dhistoire-naturelle-2" xlink:type="simple">MNHN</named-content> IM-2013-86219). Rachidian teeth absent. Innermost lateral teeth wide, having a short cusp with four or five irregular denticles (Fig. <xref ref-type="fig" rid="F10">10A</xref>). Mid-lateral teeth hamate, lacking denticles (Fig. <xref ref-type="fig" rid="F10">10A</xref>). The teeth increase in size gradually towards the distal portion of the half-row (Fig. <xref ref-type="fig" rid="F10">10B</xref>). Outermost teeth very elongate, longer than mid-lateral teeth, with several elongate apical denticles (Fig. <xref ref-type="fig" rid="F10">10B</xref>). No jaws ware observed.</p><fig id="F10" position="float" orientation="portrait"><object-id xmlns:xlink="http://www.w3.org/1999/xlink" content-type="doi" xlink:type="simple">10.3897/zookeys.1152.98258.figure10</object-id><object-id xmlns:xlink="http://www.w3.org/1999/xlink" content-type="arpha" xlink:type="simple">CD6E60D4-92E2-5FD1-A79E-B4D9CABC9778</object-id><label>Figure 10.</label><caption><p><abbrev xmlns:xlink="http://www.w3.org/1999/xlink" xlink:title="Scanning Electron Microscopy" id="ABBRID0EZQAK" xlink:type="simple">SEM</abbrev> of the radula of specimens of the genus <italic><tp:taxon-name><tp:taxon-name-part taxon-name-part-type="genus" reg="Jorunna">Jorunna</tp:taxon-name-part></tp:taxon-name></italic> Bergh, 1876 <bold>A, B</bold><italic><tp:taxon-name><tp:taxon-name-part taxon-name-part-type="genus" reg="Jorunna">Jorunna</tp:taxon-name-part><tp:taxon-name-part taxon-name-part-type="species" reg="daoulasi">daoulasi</tp:taxon-name-part></tp:taxon-name></italic> sp. nov., <named-content xmlns:xlink="http://www.w3.org/1999/xlink" content-type="dwc:institutional_code" xlink:title="Muséum national d’Histoire naturelle, Paris" xlink:href="http://grbio.org/institution/museum-national-dhistoire-naturelle-2" xlink:type="simple">MNHN</named-content> IM-2013-86220, innermost teeth (<bold>A</bold>), outer lateral teeth (<bold>B</bold>) <bold>C–E</bold><italic><tp:taxon-name><tp:taxon-name-part taxon-name-part-type="genus" reg="Jorunna">Jorunna</tp:taxon-name-part><tp:taxon-name-part taxon-name-part-type="species" reg="hervei">hervei</tp:taxon-name-part></tp:taxon-name></italic> sp. nov., <named-content xmlns:xlink="http://www.w3.org/1999/xlink" content-type="dwc:institutional_code" xlink:title="Muséum national d’Histoire naturelle, Paris" xlink:href="http://grbio.org/institution/museum-national-dhistoire-naturelle-2" xlink:type="simple">MNHN</named-content> IM-2013-86224, innermost teeth (<bold>C</bold>), mid-lateral teeth (<bold>D</bold>), outer lateral teeth (<bold>E</bold>).</p></caption><graphic xmlns:xlink="http://www.w3.org/1999/xlink" xlink:href="zookeys-1152-045_article-98258__-g010.jpg" position="float" orientation="portrait" xlink:type="simple" id="oo_820838.jpg"><uri content-type="original_file" xlink:type="simple">https://binary.pensoft.net/fig/820838</uri></graphic></fig></tp:treatment-sec><tp:treatment-sec sec-type="biology" id="SECID0EVSAK"><title>Biology.</title><p>Range includes New Caledonia and possibly Papua New Guinea and Japan (see Remarks section below); uncommon, found at ~ 6 m depth on an unidentified grey sponge on which it is highly cryptic. All the specimens were found directly on the sponges while SCUBA diving.</p></tp:treatment-sec><tp:treatment-sec sec-type="etymology" id="SECID0E1SAK"><title>Etymology.</title><p>This species is named after Alain Daoulas, outstanding collector and naturalist, who participated in two of the Koumac expeditions, collecting a number of important specimens.</p></tp:treatment-sec><tp:treatment-sec sec-type="remarks" id="SECID0E6SAK"><title>Remarks.</title><p><italic><tp:taxon-name><tp:taxon-name-part taxon-name-part-type="genus" reg="Jorunna">Jorunna</tp:taxon-name-part><tp:taxon-name-part taxon-name-part-type="species" reg="daoulasi">daoulasi</tp:taxon-name-part></tp:taxon-name></italic> sp. nov. is placed in the genus <italic><tp:taxon-name><tp:taxon-name-part taxon-name-part-type="genus" reg="Jorunna">Jorunna</tp:taxon-name-part></tp:taxon-name></italic> because it fits morphologically within the diagnoses of the genus provided by <xref ref-type="bibr" rid="B84">Valdés and Gosliner (2001)</xref> and <xref ref-type="bibr" rid="B17">Camacho-García and Gosliner (2008)</xref>. Specifically, <italic><tp:taxon-name><tp:taxon-name-part taxon-name-part-type="genus" reg="Jorunna">J.</tp:taxon-name-part><tp:taxon-name-part taxon-name-part-type="species" reg="daoulasi">daoulasi</tp:taxon-name-part></tp:taxon-name></italic> sp. nov. has a soft mantle covered with long caryophyllidia, the radular teeth are hamate, and the reproductive system has an accessory gland and a copulatory stylet. Finally, in the molecular phylogenetic analyses, <italic><tp:taxon-name><tp:taxon-name-part taxon-name-part-type="genus" reg="Jorunna">J.</tp:taxon-name-part><tp:taxon-name-part taxon-name-part-type="species" reg="daoulasi">daoulasi</tp:taxon-name-part></tp:taxon-name></italic> sp. nov. is a member of a well-supported clade containing other members of <italic><tp:taxon-name><tp:taxon-name-part taxon-name-part-type="genus" reg="Jorunna">Jorunna</tp:taxon-name-part></tp:taxon-name></italic>.</p><p><xref ref-type="bibr" rid="B17">Camacho-García and Gosliner (2008)</xref> provided a comprehensive revision and illustrations of the valid species of the genus <italic><tp:taxon-name><tp:taxon-name-part taxon-name-part-type="genus" reg="Jorunna">Jorunna</tp:taxon-name-part></tp:taxon-name></italic>, including all the Indo-Pacific taxa described to date. None of the species included in <xref ref-type="bibr" rid="B17">Camacho-García and Gosliner’s (2008)</xref> monograph have a similar color pattern and morphology to <italic><tp:taxon-name><tp:taxon-name-part taxon-name-part-type="genus" reg="Jorunna">J.</tp:taxon-name-part><tp:taxon-name-part taxon-name-part-type="species" reg="daoulasi">daoulasi</tp:taxon-name-part></tp:taxon-name></italic> sp. nov. Since then, several additional new species have been described from the Atlantic Ocean (<xref ref-type="bibr" rid="B26">Edmunds 2011</xref>; <xref ref-type="bibr" rid="B3">Alvim and Pimenta 2013</xref>; <xref ref-type="bibr" rid="B65">Ortea et al. 2014</xref>; <xref ref-type="bibr" rid="B64">Ortea and Moro 2016</xref>; <xref ref-type="bibr" rid="B61">Neuhaus et al. 2021</xref>) and the Indian Ocean (<xref ref-type="bibr" rid="B81">Tibiriçá et al. 2023</xref>), but they are also morphologically and/or genetically different from <italic><tp:taxon-name><tp:taxon-name-part taxon-name-part-type="genus" reg="Jorunna">J.</tp:taxon-name-part><tp:taxon-name-part taxon-name-part-type="species" reg="daoulasi">daoulasi</tp:taxon-name-part></tp:taxon-name></italic> sp. nov. The most similar species to <italic><tp:taxon-name><tp:taxon-name-part taxon-name-part-type="genus" reg="Jorunna">J.</tp:taxon-name-part><tp:taxon-name-part taxon-name-part-type="species" reg="daoulasi">daoulasi</tp:taxon-name-part></tp:taxon-name></italic> sp. nov. in external morphology are <italic><tp:taxon-name><tp:taxon-name-part taxon-name-part-type="genus" reg="Jorunna">Jorunna</tp:taxon-name-part></tp:taxon-name></italic> sp. 10 from Papua New Guinea illustrated by <xref ref-type="bibr" rid="B38">Gosliner et al. (2018)</xref> and <italic><tp:taxon-name><tp:taxon-name-part taxon-name-part-type="genus" reg="Rostanga">Rostanga</tp:taxon-name-part></tp:taxon-name></italic> sp. 4 from Japan illustrated by <xref ref-type="bibr" rid="B60">Nakano (2018)</xref>, which have a very similar body shape and color and could represent the same species.</p></tp:treatment-sec><ref-list><ref id="B38"><mixed-citation xmlns:xlink="http://www.w3.org/1999/xlink" xlink:type="simple"><person-group><name name-style="western"><surname>Gosliner</surname><given-names>TM</given-names></name><name name-style="western"><surname>Valdés</surname><given-names>A</given-names></name><name name-style="western"><surname>Behrens</surname><given-names>DW</given-names></name></person-group> (<year>2018</year>) <source>Nudibranch and Sea Slug Identification: Indo-Pacific (2<sup>nd</sup> Ed.).</source><publisher-name>New World Publications</publisher-name>, <publisher-loc>Jacksonville, Florida</publisher-loc>, <size units="page">451 pp</size>.</mixed-citation></ref><ref id="B60"><mixed-citation xmlns:xlink="http://www.w3.org/1999/xlink" xlink:type="simple"><person-group><name name-style="western"><surname>Nakano</surname><given-names>R</given-names></name></person-group> (<year>2018</year>) <source>Field Guide to Sea Slugs and Nudibranchs of Japan.</source><publisher-name>Bun-ichi Sogo</publisher-name>, <publisher-loc>Shizuoka, Japan</publisher-loc>, <size units="page">543 pp</size>.</mixed-citation></ref><ref id="B84"><mixed-citation xmlns:xlink="http://www.w3.org/1999/xlink" xlink:type="simple"><person-group><name name-style="western"><surname>Valdés</surname><given-names>A</given-names></name><name name-style="western"><surname>Gosliner</surname><given-names>TM</given-names></name></person-group> (<year>2001</year>) <article-title>Systematics and phylogeny of the caryophyllidia-bearing dorids (<tp:taxon-name><tp:taxon-name-part taxon-name-part-type="phylum">Mollusca</tp:taxon-name-part></tp:taxon-name>, <tp:taxon-name><tp:taxon-name-part taxon-name-part-type="order">Nudibranchia</tp:taxon-name-part></tp:taxon-name>), with the description of a new genus and four new species from Indo-Pacific deep waters.</article-title><source>Zoological Journal of the Linnean Society</source><volume>133</volume>(<issue>2</issue>): <fpage>103</fpage>–<lpage>198</lpage>. <ext-link xlink:type="simple" ext-link-type="doi" xlink:href="10.1111/j.1096-3642.2001.tb00689.x">https://doi.org/10.1111/j.1096-3642.2001.tb00689.x</ext-link></mixed-citation></ref><ref id="B17"><mixed-citation xmlns:xlink="http://www.w3.org/1999/xlink" xlink:type="simple"><person-group><name name-style="western"><surname>Camacho-García</surname><given-names>YE</given-names></name><name name-style="western"><surname>Gosliner</surname><given-names>TM</given-names></name></person-group> (<year>2008</year>) <article-title>Systematic revision of <italic><tp:taxon-name><tp:taxon-name-part taxon-name-part-type="genus">Jorunna</tp:taxon-name-part></tp:taxon-name></italic> Bergh, 1876 (<tp:taxon-name><tp:taxon-name-part taxon-name-part-type="order">Nudibranchia</tp:taxon-name-part></tp:taxon-name>: <tp:taxon-name><tp:taxon-name-part taxon-name-part-type="family">Discodorididae</tp:taxon-name-part></tp:taxon-name>) with a morphological phylogenetic analysis.</article-title><source>The Journal of Molluscan Studies</source><volume>74</volume>(<issue>2</issue>): <fpage>143</fpage>–<lpage>181</lpage>. <ext-link xlink:type="simple" ext-link-type="doi" xlink:href="10.1093/mollus/eyn002">https://doi.org/10.1093/mollus/eyn002</ext-link></mixed-citation></ref><ref id="B26"><mixed-citation xmlns:xlink="http://www.w3.org/1999/xlink" xlink:type="simple"><person-group><name name-style="western"><surname>Edmunds</surname><given-names>M</given-names></name></person-group> (<year>2011</year>) <article-title>Opisthobranchiate <tp:taxon-name><tp:taxon-name-part taxon-name-part-type="phylum">Mollusca</tp:taxon-name-part></tp:taxon-name> from Ghana: <tp:taxon-name><tp:taxon-name-part taxon-name-part-type="family">Discodorididae</tp:taxon-name-part></tp:taxon-name>.</article-title><source>Journal of Conchology</source><volume>40</volume>: <fpage>617</fpage>–<lpage>649</lpage>.</mixed-citation></ref><ref id="B3"><mixed-citation xmlns:xlink="http://www.w3.org/1999/xlink" xlink:type="simple"><person-group><name name-style="western"><surname>Alvim</surname><given-names>J</given-names></name><name name-style="western"><surname>Pimenta</surname><given-names>AD</given-names></name></person-group> (<year>2013</year>) <article-title>Taxonomic review of the family <tp:taxon-name><tp:taxon-name-part taxon-name-part-type="family">Discodorididae</tp:taxon-name-part></tp:taxon-name> (<tp:taxon-name><tp:taxon-name-part taxon-name-part-type="phylum">Mollusca</tp:taxon-name-part></tp:taxon-name>: <tp:taxon-name><tp:taxon-name-part taxon-name-part-type="class">Gastropoda</tp:taxon-name-part></tp:taxon-name>: <tp:taxon-name><tp:taxon-name-part taxon-name-part-type="order">Nudibranchia</tp:taxon-name-part></tp:taxon-name>) from Brazil, with descriptions of two new species.</article-title><source>Zootaxa</source><volume>3745</volume>(<issue>2</issue>): <fpage>152</fpage>–<lpage>198</lpage>. <ext-link xlink:type="simple" ext-link-type="doi" xlink:href="10.11646/zootaxa.3745.2.2">https://doi.org/10.11646/zootaxa.3745.2.2</ext-link></mixed-citation></ref><ref id="B65"><mixed-citation xmlns:xlink="http://www.w3.org/1999/xlink" xlink:type="simple"><person-group><name name-style="western"><surname>Ortea</surname><given-names>J</given-names></name><name name-style="western"><surname>Moro</surname><given-names>L</given-names></name><name name-style="western"><surname>Bacallado</surname><given-names>JJ</given-names></name><name name-style="western"><surname>Caballer</surname><given-names>M</given-names></name></person-group> (<year>2014</year>) Nuevas especies y primeras citas de babosas marinas (<tp:taxon-name><tp:taxon-name-part taxon-name-part-type="phylum">Mollusca</tp:taxon-name-part></tp:taxon-name>: <tp:taxon-name><tp:taxon-name-part taxon-name-part-type="subclass">Opisthobranchia</tp:taxon-name-part></tp:taxon-name>) en las islas Canarias y en otros archipiélagos de la Macaronesia. Vieraea 42(Vieraea 42): 47–77. <ext-link xlink:type="simple" ext-link-type="doi" xlink:href="10.31939/vieraea.2014.42.04">https://doi.org/10.31939/vieraea.2014.42.04</ext-link></mixed-citation></ref><ref id="B64"><mixed-citation xmlns:xlink="http://www.w3.org/1999/xlink" xlink:type="simple"><person-group><name name-style="western"><surname>Ortea</surname><given-names>J</given-names></name><name name-style="western"><surname>Moro</surname><given-names>L</given-names></name></person-group> (<year>2016</year>) <article-title>Nuevos datos sobre el género <italic><tp:taxon-name><tp:taxon-name-part taxon-name-part-type="genus">Jorunna</tp:taxon-name-part></tp:taxon-name></italic> Bergh, 1876 (<tp:taxon-name><tp:taxon-name-part taxon-name-part-type="phylum">Mollusca</tp:taxon-name-part></tp:taxon-name>: <tp:taxon-name><tp:taxon-name-part taxon-name-part-type="superorder">Heterobranchia</tp:taxon-name-part></tp:taxon-name>: <tp:taxon-name><tp:taxon-name-part taxon-name-part-type="family">Discodorididae</tp:taxon-name-part></tp:taxon-name>) en la Macaronesia y el mar Caribe.</article-title><source>Vieraea</source><volume>44</volume>: <fpage>25</fpage>–<lpage>52</lpage>.</mixed-citation></ref><ref id="B61"><mixed-citation xmlns:xlink="http://www.w3.org/1999/xlink" xlink:type="simple"><person-group><name name-style="western"><surname>Neuhaus</surname><given-names>J</given-names></name><name name-style="western"><surname>Rauch</surname><given-names>C</given-names></name><name name-style="western"><surname>Bakken</surname><given-names>T</given-names></name><name name-style="western"><surname>Picton</surname><given-names>B</given-names></name><name name-style="western"><surname>Pola</surname><given-names>M</given-names></name><name name-style="western"><surname>Malaquias</surname><given-names>MAE</given-names></name></person-group> (<year>2021</year>) The genus <italic><tp:taxon-name><tp:taxon-name-part taxon-name-part-type="genus">Jorunna</tp:taxon-name-part></tp:taxon-name></italic> (<tp:taxon-name><tp:taxon-name-part taxon-name-part-type="order">Nudibranchia</tp:taxon-name-part></tp:taxon-name>: <tp:taxon-name><tp:taxon-name-part taxon-name-part-type="family">Discodorididae</tp:taxon-name-part></tp:taxon-name>) in Europe: A new species and a possible case of incipient speciation. Journal of Molluscan Studies 87: eyab028. <ext-link xlink:type="simple" ext-link-type="doi" xlink:href="10.1093/mollus/eyab028">https://doi.org/10.1093/mollus/eyab028</ext-link></mixed-citation></ref><ref id="B81"><mixed-citation xmlns:xlink="http://www.w3.org/1999/xlink" xlink:type="simple"><person-group><name name-style="western"><surname>Tibiriçá</surname><given-names>Y</given-names></name><name name-style="western"><surname>Strömvoll</surname><given-names>J</given-names></name><name name-style="western"><surname>Cervera</surname><given-names>JL</given-names></name></person-group> (<year>2023</year>) <article-title>Can you find me? A new sponge-like nudibranch from the genus <italic><tp:taxon-name><tp:taxon-name-part taxon-name-part-type="genus">Jorunna</tp:taxon-name-part></tp:taxon-name></italic> Bergh, 1876 (<tp:taxon-name><tp:taxon-name-part taxon-name-part-type="phylum">Mollusca</tp:taxon-name-part></tp:taxon-name>, <tp:taxon-name><tp:taxon-name-part taxon-name-part-type="class">Gastropoda</tp:taxon-name-part></tp:taxon-name>, <tp:taxon-name><tp:taxon-name-part taxon-name-part-type="family">Discodorididae</tp:taxon-name-part></tp:taxon-name>).</article-title><source>Zoosystematics and Evolution</source><volume>99</volume>(<issue>1</issue>): <fpage>63</fpage>–<lpage>75</lpage>. <ext-link xlink:type="simple" ext-link-type="doi" xlink:href="10.3897/zse.99.95222">https://doi.org/10.3897/zse.99.95222</ext-link></mixed-citation></ref></ref-list></tp:taxon-treatment>
