# Supplementary material for: ﻿Seven new “cryptic” species of Discodorididae (Mollusca, Gastropoda, Nudibranchia) from New Caledonia
Source: Zookeys. 2023 Mar 7;1152:45–95. doi: 10.3897/zookeys.1152.98258 (PMC10194415; doi:10.3897/zookeys.1152.98258)
Supplement: XML Treatment for Jorunna hervei [file zookeys.1152.98258-treatment8.xml]

<!DOCTYPE tp:taxon-treatment
  PUBLIC "-//TaxonX//DTD Taxonomic Treatment Publishing DTD v0 20100105//EN" "tax-treatment-NSO.dtd">
<tp:taxon-treatment xmlns:tp="http://www.plazi.org/taxpub"><tp:treatment-meta><kwd-group><label>Taxon classification</label><kwd>
                <named-content content-type="kingdom">Animalia</named-content>
              </kwd><kwd>
                <named-content content-type="order">Nudibranchia</named-content>
              </kwd><kwd>
                <named-content content-type="family">Discodorididae</named-content>
              </kwd></kwd-group><mixed-citation publication-type="journal"><person-group><name><surname>Innabi</surname><given-names>Julie</given-names></name><name><surname>Stout</surname><given-names>Carla C.</given-names></name><name><surname>Valdés</surname><given-names>Ángel</given-names></name></person-group><article-title>﻿Seven new “cryptic” species of <tp:taxon-name><tp:taxon-name-part taxon-name-part-type="family">Discodorididae</tp:taxon-name-part></tp:taxon-name> (<tp:taxon-name><tp:taxon-name-part taxon-name-part-type="phylum">Mollusca</tp:taxon-name-part></tp:taxon-name>, <tp:taxon-name><tp:taxon-name-part taxon-name-part-type="class">Gastropoda</tp:taxon-name-part></tp:taxon-name>, <tp:taxon-name><tp:taxon-name-part taxon-name-part-type="order">Nudibranchia</tp:taxon-name-part></tp:taxon-name>) from New Caledonia</article-title><source>Zookeys</source><day>07</day><month>03</month><year>2023</year><volume>1152</volume><fpage>45</fpage><lpage>95</lpage><pub-id pub-id-type="doi">10.3897/zookeys.1152.98258</pub-id></mixed-citation></tp:treatment-meta><tp:nomenclature><label>﻿</label><tp:taxon-name>
              <object-id xmlns:xlink="http://www.w3.org/1999/xlink" content-type="arpha" xlink:type="simple">E48443F4-0CD3-5DDB-ADCC-62EFC8EEA3A1</object-id>
              <tp:taxon-name-part taxon-name-part-type="genus" reg="Jorunna">Jorunna</tp:taxon-name-part>
              <tp:taxon-name-part taxon-name-part-type="species" reg="hervei">hervei</tp:taxon-name-part>
              <object-id xmlns:xlink="http://www.w3.org/1999/xlink" content-type="zoobank" xlink:type="simple">https://zoobank.org/DAD18B3C-3AFA-428E-909E-71309CE1ACB3</object-id>
            </tp:taxon-name><tp:taxon-status xmlns:xlink="http://www.w3.org/1999/xlink" xlink:type="simple">sp. nov.</tp:taxon-status><xref ref-type="fig" rid="F8">Figs 8D–F</xref><xref ref-type="fig" rid="F9">, 9B</xref><xref ref-type="fig" rid="F10">, 10C–E</xref></tp:nomenclature><tp:treatment-sec sec-type="type material" id="SECID0ERZAK"><title>Type material.</title><p><bold><italic>Holotype</italic></bold>: Pandop, Koumac, New Caledonia (<named-content xmlns:xlink="http://www.w3.org/1999/xlink" content-type="dwc:verbatimCoordinates" xlink:type="simple"><named-content content-type="geo-json" specific-use="{&#34;type&#34;:&#34;Point&#34;,&#34;coordinates&#34;:[164.275000,-20.581667]}" id="NCID0E6ZAK" xlink:type="simple">20°34.9'S, 164°16.5'E</named-content></named-content>), 7 m depth [Koumac 2.1 stn. KR868, rock, sponges, algae including <italic><tp:taxon-name><tp:taxon-name-part taxon-name-part-type="genus" reg="Halimeda">Halimeda</tp:taxon-name-part></tp:taxon-name></italic>], 26 Sep 2018, 1 specimen 24 mm long (<named-content xmlns:xlink="http://www.w3.org/1999/xlink" content-type="dwc:institutional_code" xlink:title="Muséum national d’Histoire naturelle, Paris" xlink:href="http://grbio.org/institution/museum-national-dhistoire-naturelle-2" xlink:type="simple">MNHN</named-content> IM-2013-86225, isolate JI47)</p></tp:treatment-sec><tp:treatment-sec sec-type="material" id="SECID0EP1AK"><title>Other material examined.</title><p>Koumac, New Caledonia (<named-content xmlns:xlink="http://www.w3.org/1999/xlink" content-type="dwc:verbatimCoordinates" xlink:type="simple"><named-content content-type="geo-json" specific-use="{&#34;type&#34;:&#34;Point&#34;,&#34;coordinates&#34;:[164.271667,-20.593333]}" id="NCID0EY1AK" xlink:type="simple">20°35.6'S, 164°16.3'E</named-content></named-content>), 3 m depth [Koumac 2.1 stn. KR230], 28 Sep 2018, 1 specimen 11 mm long (<named-content xmlns:xlink="http://www.w3.org/1999/xlink" content-type="dwc:institutional_code" xlink:title="Muséum national d’Histoire naturelle, Paris" xlink:href="http://grbio.org/institution/museum-national-dhistoire-naturelle-2" xlink:type="simple">MNHN</named-content> IM-2013-86221). Koumac, New Caledonia (<named-content xmlns:xlink="http://www.w3.org/1999/xlink" content-type="dwc:verbatimCoordinates" xlink:type="simple"><named-content content-type="geo-json" specific-use="{&#34;type&#34;:&#34;Point&#34;,&#34;coordinates&#34;:[164.271667,-20.585000]}" id="NCID0EE2AK" xlink:type="simple">20°35.1'S, 164°16.3'E</named-content></named-content>), 3 m depth [Koumac 2.1 stn. KR231], 29 Sep 2018, 1 specimen 21 mm long, dissected (<named-content xmlns:xlink="http://www.w3.org/1999/xlink" content-type="dwc:institutional_code" xlink:title="Muséum national d’Histoire naturelle, Paris" xlink:href="http://grbio.org/institution/museum-national-dhistoire-naturelle-2" xlink:type="simple">MNHN</named-content> IM-2013-86222). Koumac, New Caledonia (<named-content xmlns:xlink="http://www.w3.org/1999/xlink" content-type="dwc:verbatimCoordinates" xlink:type="simple"><named-content content-type="geo-json" specific-use="{&#34;type&#34;:&#34;Point&#34;,&#34;coordinates&#34;:[164.270000,-20.585000]}" id="NCID0EQ2AK" xlink:type="simple">20°35.1'S, 164°16.2'E</named-content></named-content>), 8 m depth [Koumac 2.1 stn. KR410, sponge bottom], 29 Sep 2018, 1 specimen 14 mm long (<named-content xmlns:xlink="http://www.w3.org/1999/xlink" content-type="dwc:institutional_code" xlink:title="Muséum national d’Histoire naturelle, Paris" xlink:href="http://grbio.org/institution/museum-national-dhistoire-naturelle-2" xlink:type="simple">MNHN</named-content> IM-2013-86223). Pandop Point Reef, Koumac, New Caledonia (<named-content xmlns:xlink="http://www.w3.org/1999/xlink" content-type="dwc:verbatimCoordinates" xlink:type="simple"><named-content content-type="geo-json" specific-use="{&#34;type&#34;:&#34;Point&#34;,&#34;coordinates&#34;:[164.271667,-20.586667]}" id="NCID0E32AK" xlink:type="simple">20°35.2'S, 164°16.3'E</named-content></named-content>), 6 m depth [Koumac 2.1 stn. KR859, sandy-muddy bottom with sponges, <italic><tp:taxon-name><tp:taxon-name-part taxon-name-part-type="genus" reg="Caulerpa">Caulerpa</tp:taxon-name-part></tp:taxon-name></italic>], 17 Sep 2018, 1 specimen 25 mm long, dissected (<named-content xmlns:xlink="http://www.w3.org/1999/xlink" content-type="dwc:institutional_code" xlink:title="Muséum national d’Histoire naturelle, Paris" xlink:href="http://grbio.org/institution/museum-national-dhistoire-naturelle-2" xlink:type="simple">MNHN</named-content> IM-2013-86226, isolate JI48); 1 specimen 14 mm long (<named-content xmlns:xlink="http://www.w3.org/1999/xlink" content-type="dwc:institutional_code" xlink:title="Muséum national d’Histoire naturelle, Paris" xlink:href="http://grbio.org/institution/museum-national-dhistoire-naturelle-2" xlink:type="simple">MNHN</named-content> IM-2013-86227). Pointe de Pandop, Koumac, New Caledonia (<named-content xmlns:xlink="http://www.w3.org/1999/xlink" content-type="dwc:verbatimCoordinates" xlink:type="simple"><named-content content-type="geo-json" specific-use="{&#34;type&#34;:&#34;Point&#34;,&#34;coordinates&#34;:[164.275000,-20.581667]}" id="NCID0ET3AK" xlink:type="simple">20°34.9'S, 164°16.5'E</named-content></named-content>), 7 m depth [Koumac 2.1 stn. KR868, rock, sponges, algae including <italic><tp:taxon-name><tp:taxon-name-part taxon-name-part-type="genus" reg="Halimeda">Halimeda</tp:taxon-name-part></tp:taxon-name></italic>], 26 Sep 2018, 1 specimen 22 mm long (<named-content xmlns:xlink="http://www.w3.org/1999/xlink" content-type="dwc:institutional_code" xlink:title="Muséum national d’Histoire naturelle, Paris" xlink:href="http://grbio.org/institution/museum-national-dhistoire-naturelle-2" xlink:type="simple">MNHN</named-content> IM-2013-86224). Koumac, New Caledonia (<named-content xmlns:xlink="http://www.w3.org/1999/xlink" content-type="dwc:verbatimCoordinates" xlink:type="simple"><named-content content-type="geo-json" specific-use="{&#34;type&#34;:&#34;Point&#34;,&#34;coordinates&#34;:[164.280000,-20.548333]}" id="NCID0EG4AK" xlink:type="simple">20°32.9'S, 164°16.8'E</named-content></named-content>), 5 m depth [Koumac 2.3 stn. KR917], 19 Nov 2019, 1 specimen 16 mm long (<named-content xmlns:xlink="http://www.w3.org/1999/xlink" content-type="dwc:institutional_code" xlink:title="Muséum national d’Histoire naturelle, Paris" xlink:href="http://grbio.org/institution/museum-national-dhistoire-naturelle-2" xlink:type="simple">MNHN</named-content> IM-2013-86228).</p></tp:treatment-sec><tp:treatment-sec sec-type="description" id="SECID0EP4AK"><title>Description.</title><p>Body oval, flattened, completely covered with numerous caryophyllidia (Fig. <xref ref-type="fig" rid="F8">8D–F</xref>). Branchial and rhinophoral sheaths low, simple, circular; gill composed of nine short, tripinnate branchial leaves, slightly imbricated, arranged fully upright in the living animal. Rhinophores short, lamellated with elongate apices, seven or eight lamellae. Body color variable from pale brown to grey, with numerous irregular dark patches, surrounded by white pigment (Fig. <xref ref-type="fig" rid="F8">8E</xref>). Rhinophores and branchial leaves are the same color as the dorsum.</p><p>Reproductive system (Fig. <xref ref-type="fig" rid="F9">9B</xref>) with an elongate, curved ampulla that connects with the female gland complex and an elongate prostate with a single fold. The prostate is as wide as the ampulla but narrows substantially into a long tube before expanding slightly into the short, curved, narrow deferent duct. The penis is unarmed. The vagina is narrow, as wide as the deferent duct, and very elongate, connecting directly to the oval bursa copulatrix. The oval seminal receptacle also connects to the bursa copulatrix next to the vaginal connection, and the long uterine duct that enters the female gland complex. The bursa copulatrix is many times larger than the seminal receptacle. A large accessory gland connects to a wide duct that opens into the genital atrium, where a sharp, curved stylet is located.</p><p>Radular formula 24 × n.0.n, in a 21-mm long specimen (<named-content xmlns:xlink="http://www.w3.org/1999/xlink" content-type="dwc:institutional_code" xlink:title="Muséum national d’Histoire naturelle, Paris" xlink:href="http://grbio.org/institution/museum-national-dhistoire-naturelle-2" xlink:type="simple">MNHN</named-content> IM-2013-86222), 28 × n.0.n in a 22-mm long specimen (<named-content xmlns:xlink="http://www.w3.org/1999/xlink" content-type="dwc:institutional_code" xlink:title="Muséum national d’Histoire naturelle, Paris" xlink:href="http://grbio.org/institution/museum-national-dhistoire-naturelle-2" xlink:type="simple">MNHN</named-content> IM-2013-86224), and 30 × n.0.n in a 25-mm long specimen (<named-content xmlns:xlink="http://www.w3.org/1999/xlink" content-type="dwc:institutional_code" xlink:title="Muséum national d’Histoire naturelle, Paris" xlink:href="http://grbio.org/institution/museum-national-dhistoire-naturelle-2" xlink:type="simple">MNHN</named-content> IM-2013-86226). Rachidian teeth absent. Inner and mid-lateral teeth hamate, having a long cusp and lacking denticles (Fig. <xref ref-type="fig" rid="F10">10C–E</xref>). Innermost teeth smaller than mid-laterals (Fig. <xref ref-type="fig" rid="F10">10C</xref>). The teeth increase in size gradually towards the medial portion of the half-row (Fig. <xref ref-type="fig" rid="F10">10D</xref>). Outermost teeth very elongate, longer than mid-lateral teeth, increasing in size gradually, and hamate (Fig. <xref ref-type="fig" rid="F10">10E</xref>). No jaws were observed.</p></tp:treatment-sec><tp:treatment-sec sec-type="biology" id="SECID0EB6AK"><title>Biology.</title><p>The pale brown egg mass is a highly coiled ribbon with ca. seven tightly packed whorls with a wavy upper edge (Fig. <xref ref-type="fig" rid="F8">8E</xref>). Eggs are ~ 105 µm in diameter. The geographic range includes New Caledonia and could be an endemic species; uncommon, found at 3–8 m depth on an unidentified brownish grey sponge on which is highly cryptic. All the specimens were collected directly from the sponges while SCUBA diving.</p></tp:treatment-sec><tp:treatment-sec sec-type="etymology" id="SECID0EL6AK"><title>Etymology.</title><p>This species is named after Jean-François Hervé, pioneer in the study of the sea slugs of New Caledonia and excellent collector; he participated in two of the Koumac expeditions, finding numerous specimens.</p></tp:treatment-sec><tp:treatment-sec sec-type="remarks" id="SECID0EQ6AK"><title>Remarks.</title><p>As in the case of <italic><tp:taxon-name><tp:taxon-name-part taxon-name-part-type="genus" reg="Jorunna">Jorunna</tp:taxon-name-part><tp:taxon-name-part taxon-name-part-type="species" reg="daoulasi">daoulasi</tp:taxon-name-part></tp:taxon-name></italic> sp. nov., <italic><tp:taxon-name><tp:taxon-name-part taxon-name-part-type="genus" reg="Jorunna">Jorunna</tp:taxon-name-part><tp:taxon-name-part taxon-name-part-type="species" reg="hervei">hervei</tp:taxon-name-part></tp:taxon-name></italic> sp. nov. is placed in the genus <italic><tp:taxon-name><tp:taxon-name-part taxon-name-part-type="genus" reg="Jorunna">Jorunna</tp:taxon-name-part></tp:taxon-name></italic> because it fits morphologically within the diagnoses of the genus provided by <xref ref-type="bibr" rid="B84">Valdés and Gosliner (2001)</xref> and <xref ref-type="bibr" rid="B17">Camacho-García and Gosliner (2008)</xref>. <italic><tp:taxon-name><tp:taxon-name-part taxon-name-part-type="genus" reg="Jorunna">Jorunna</tp:taxon-name-part><tp:taxon-name-part taxon-name-part-type="species" reg="hervei">hervei</tp:taxon-name-part></tp:taxon-name></italic> sp. nov. has a soft mantle covered with long caryophyllidia, the radular teeth are hamate, and the reproductive system has an accessory gland and a copulatory stylet, all of which are characteristics of <italic><tp:taxon-name><tp:taxon-name-part taxon-name-part-type="genus" reg="Jorunna">Jorunna</tp:taxon-name-part></tp:taxon-name></italic>. Furthermore, in the molecular phylogenetic analyses, <italic><tp:taxon-name><tp:taxon-name-part taxon-name-part-type="genus" reg="Jorunna">Jorunna</tp:taxon-name-part><tp:taxon-name-part taxon-name-part-type="species" reg="hervei">hervei</tp:taxon-name-part></tp:taxon-name></italic> sp. nov. is sister to <italic><tp:taxon-name><tp:taxon-name-part taxon-name-part-type="genus" reg="Jorunna">J.</tp:taxon-name-part><tp:taxon-name-part taxon-name-part-type="species" reg="daoulasi">daoulasi</tp:taxon-name-part></tp:taxon-name></italic> sp. nov. as well as a member of a well-supported clade containing other members of <italic><tp:taxon-name><tp:taxon-name-part taxon-name-part-type="genus" reg="Jorunna">Jorunna</tp:taxon-name-part></tp:taxon-name></italic>.</p><p><italic><tp:taxon-name><tp:taxon-name-part taxon-name-part-type="genus" reg="Jorunna">Jorunna</tp:taxon-name-part><tp:taxon-name-part taxon-name-part-type="species" reg="hervei">hervei</tp:taxon-name-part></tp:taxon-name></italic> sp. nov. differs from <italic><tp:taxon-name><tp:taxon-name-part taxon-name-part-type="genus" reg="Jorunna">Jorunna</tp:taxon-name-part><tp:taxon-name-part taxon-name-part-type="species" reg="daoulasi">daoulasi</tp:taxon-name-part></tp:taxon-name></italic> sp. nov. in several regards. Externally, <italic><tp:taxon-name><tp:taxon-name-part taxon-name-part-type="genus" reg="Jorunna">J.</tp:taxon-name-part><tp:taxon-name-part taxon-name-part-type="species" reg="hervei">hervei</tp:taxon-name-part></tp:taxon-name></italic> sp. nov. is less elongate than <italic><tp:taxon-name><tp:taxon-name-part taxon-name-part-type="genus" reg="Jorunna">J.</tp:taxon-name-part><tp:taxon-name-part taxon-name-part-type="species" reg="daoulasi">daoulasi</tp:taxon-name-part></tp:taxon-name></italic> sp. nov. and lacks the network of white pigment; instead it has numerous irregular dark patches, in some specimens surrounded by white pigment. The reproductive system of <italic><tp:taxon-name><tp:taxon-name-part taxon-name-part-type="genus" reg="Jorunna">J.</tp:taxon-name-part><tp:taxon-name-part taxon-name-part-type="species" reg="hervei">hervei</tp:taxon-name-part></tp:taxon-name></italic> sp. nov. is similar to that of <italic><tp:taxon-name><tp:taxon-name-part taxon-name-part-type="genus" reg="Jorunna">J.</tp:taxon-name-part><tp:taxon-name-part taxon-name-part-type="species" reg="daoulasi">daoulasi</tp:taxon-name-part></tp:taxon-name></italic> sp. nov., but the accessory gland is comparatively smaller, the bursa copulatrix is much larger in comparison to the seminal receptable, and the deferent duct is shorter in comparison to the vagina. The main anatomical difference between these two species is the radular morphology, while <italic><tp:taxon-name><tp:taxon-name-part taxon-name-part-type="genus" reg="Jorunna">Jorunna</tp:taxon-name-part><tp:taxon-name-part taxon-name-part-type="species" reg="hervei">hervei</tp:taxon-name-part></tp:taxon-name></italic> sp. nov. has inner and mid-lateral teeth hamate, having a long cusp and lacking denticles, in <italic><tp:taxon-name><tp:taxon-name-part taxon-name-part-type="genus" reg="Jorunna">J.</tp:taxon-name-part><tp:taxon-name-part taxon-name-part-type="species" reg="daoulasi">daoulasi</tp:taxon-name-part></tp:taxon-name></italic> sp. nov. the innermost lateral teeth are wide, having a short cusp with four or five irregular denticles. Finally, the <abbrev xmlns:xlink="http://www.w3.org/1999/xlink" xlink:title="Automatic Barcode Gap Discovery" id="ABBRID0EEFBK" xlink:type="simple">ABGD</abbrev> analysis recovered <italic><tp:taxon-name><tp:taxon-name-part taxon-name-part-type="genus" reg="Jorunna">J.</tp:taxon-name-part><tp:taxon-name-part taxon-name-part-type="species" reg="hervei">hervei</tp:taxon-name-part></tp:taxon-name></italic> sp. nov. and <italic><tp:taxon-name><tp:taxon-name-part taxon-name-part-type="genus" reg="Jorunna">J.</tp:taxon-name-part><tp:taxon-name-part taxon-name-part-type="species" reg="daoulasi">daoulasi</tp:taxon-name-part></tp:taxon-name></italic> sp. nov. as distinct species.</p><p><italic><tp:taxon-name><tp:taxon-name-part taxon-name-part-type="genus" reg="Jorunna">Jorunna</tp:taxon-name-part><tp:taxon-name-part taxon-name-part-type="species" reg="liviae">liviae</tp:taxon-name-part></tp:taxon-name></italic> Tibiriçá, Strömvoll &amp; Cervera, 2023 recently described from Mozambique (<xref ref-type="bibr" rid="B81">Tibiriçá et al. 2023</xref>) is sister to <italic><tp:taxon-name><tp:taxon-name-part taxon-name-part-type="genus" reg="Jorunna">J.</tp:taxon-name-part><tp:taxon-name-part taxon-name-part-type="species" reg="hervei">hervei</tp:taxon-name-part></tp:taxon-name></italic> sp. nov. and is morphologically similar but differs in several important respects. First of all, the species delimitation analysis recovered <italic><tp:taxon-name><tp:taxon-name-part taxon-name-part-type="genus" reg="Jorunna">J.</tp:taxon-name-part><tp:taxon-name-part taxon-name-part-type="species" reg="hervei">hervei</tp:taxon-name-part></tp:taxon-name></italic> sp. nov. and <italic><tp:taxon-name><tp:taxon-name-part taxon-name-part-type="genus" reg="Jorunna">Jorunna</tp:taxon-name-part><tp:taxon-name-part taxon-name-part-type="species" reg="liviae">liviae</tp:taxon-name-part></tp:taxon-name></italic> as different species. Additionally, the body of <italic><tp:taxon-name><tp:taxon-name-part taxon-name-part-type="genus" reg="Jorunna">J.</tp:taxon-name-part><tp:taxon-name-part taxon-name-part-type="species" reg="liviae">liviae</tp:taxon-name-part></tp:taxon-name></italic> appears to be narrower and more elongate than that of <italic><tp:taxon-name><tp:taxon-name-part taxon-name-part-type="genus" reg="Jorunna">J.</tp:taxon-name-part><tp:taxon-name-part taxon-name-part-type="species" reg="hervei">hervei</tp:taxon-name-part></tp:taxon-name></italic> sp. nov. More importantly, the outermost radular teeth of <italic><tp:taxon-name><tp:taxon-name-part taxon-name-part-type="genus" reg="Jorunna">J.</tp:taxon-name-part><tp:taxon-name-part taxon-name-part-type="species" reg="liviae">liviae</tp:taxon-name-part></tp:taxon-name></italic> contain multiple elongate denticles, which are absent in all specimens examined of <italic><tp:taxon-name><tp:taxon-name-part taxon-name-part-type="genus" reg="Jorunna">J.</tp:taxon-name-part><tp:taxon-name-part taxon-name-part-type="species" reg="hervei">hervei</tp:taxon-name-part></tp:taxon-name></italic> sp. nov. Also, the prostate of <italic><tp:taxon-name><tp:taxon-name-part taxon-name-part-type="genus" reg="Jorunna">J.</tp:taxon-name-part><tp:taxon-name-part taxon-name-part-type="species" reg="liviae">liviae</tp:taxon-name-part></tp:taxon-name></italic> is flattened, whereas the prostate of <italic><tp:taxon-name><tp:taxon-name-part taxon-name-part-type="genus" reg="Jorunna">J.</tp:taxon-name-part><tp:taxon-name-part taxon-name-part-type="species" reg="hervei">hervei</tp:taxon-name-part></tp:taxon-name></italic> sp. nov. is tubular an elongate, and the accessory gland appears to be comparatively much larger in <italic><tp:taxon-name><tp:taxon-name-part taxon-name-part-type="genus" reg="Jorunna">J.</tp:taxon-name-part><tp:taxon-name-part taxon-name-part-type="species" reg="liviae">liviae</tp:taxon-name-part></tp:taxon-name></italic> than in <italic><tp:taxon-name><tp:taxon-name-part taxon-name-part-type="genus" reg="Jorunna">J.</tp:taxon-name-part><tp:taxon-name-part taxon-name-part-type="species" reg="hervei">hervei</tp:taxon-name-part></tp:taxon-name></italic> sp. nov. although is it variable in size (<xref ref-type="bibr" rid="B81">Tibiriçá et al. 2023</xref>). Finally, the eggs of <italic><tp:taxon-name><tp:taxon-name-part taxon-name-part-type="genus" reg="Jorunna">J.</tp:taxon-name-part><tp:taxon-name-part taxon-name-part-type="species" reg="liviae">liviae</tp:taxon-name-part></tp:taxon-name></italic> are white, whereas they are pale brown in <italic><tp:taxon-name><tp:taxon-name-part taxon-name-part-type="genus" reg="Jorunna">J.</tp:taxon-name-part><tp:taxon-name-part taxon-name-part-type="species" reg="hervei">hervei</tp:taxon-name-part></tp:taxon-name></italic> sp. nov. It is clear that these two species are similar but distinct.</p><p>A review of the literature does not reveal any other species morphologically similar to <italic><tp:taxon-name><tp:taxon-name-part taxon-name-part-type="genus" reg="Jorunna">J.</tp:taxon-name-part><tp:taxon-name-part taxon-name-part-type="species" reg="hervei">hervei</tp:taxon-name-part></tp:taxon-name></italic> sp. nov. <italic><tp:taxon-name><tp:taxon-name-part taxon-name-part-type="genus" reg="Rostanga">Rostanga</tp:taxon-name-part></tp:taxon-name></italic> sp. 7 in <xref ref-type="bibr" rid="B38">Gosliner et al. (2018)</xref> has some superficial resemblance but there are some obvious differences, including the background color, grey in <italic><tp:taxon-name><tp:taxon-name-part taxon-name-part-type="genus" reg="Jorunna">J.</tp:taxon-name-part><tp:taxon-name-part taxon-name-part-type="species" reg="hervei">hervei</tp:taxon-name-part></tp:taxon-name></italic>, pink in <italic><tp:taxon-name><tp:taxon-name-part taxon-name-part-type="genus" reg="Rostanga">Rostanga</tp:taxon-name-part></tp:taxon-name></italic> sp. 7, and the egg mass, having one or two loosely packed whorls with ochre, large eggs in <italic><tp:taxon-name><tp:taxon-name-part taxon-name-part-type="genus" reg="Rostanga">Rostanga</tp:taxon-name-part></tp:taxon-name></italic> sp. 7, versus seven tightly packed whorls with pale brown eggs in <italic><tp:taxon-name><tp:taxon-name-part taxon-name-part-type="genus" reg="Jorunna">J.</tp:taxon-name-part><tp:taxon-name-part taxon-name-part-type="species" reg="hervei">hervei</tp:taxon-name-part></tp:taxon-name></italic>.</p></tp:treatment-sec><tp:treatment-sec><!--Section generated to contain objects referenced in tp:taxon-treatment.--><fig id="F8" position="float" orientation="portrait"><object-id xmlns:xlink="http://www.w3.org/1999/xlink" content-type="doi" xlink:type="simple">10.3897/zookeys.1152.98258.figure8</object-id><object-id xmlns:xlink="http://www.w3.org/1999/xlink" content-type="arpha" xlink:type="simple">F15D5E18-490F-56E8-8085-4A012878B08A</object-id><label>Figure 8.</label><caption><p>Photographs of live animals of the genus <italic><tp:taxon-name><tp:taxon-name-part taxon-name-part-type="genus" reg="Jorunna">Jorunna</tp:taxon-name-part></tp:taxon-name></italic> Bergh, 1876 <bold>A–C</bold><italic><tp:taxon-name><tp:taxon-name-part taxon-name-part-type="genus" reg="Jorunna">Jorunna</tp:taxon-name-part><tp:taxon-name-part taxon-name-part-type="species" reg="daoulasi">daoulasi</tp:taxon-name-part></tp:taxon-name></italic> sp. nov., <named-content xmlns:xlink="http://www.w3.org/1999/xlink" content-type="dwc:institutional_code" xlink:title="Muséum national d’Histoire naturelle, Paris" xlink:href="http://grbio.org/institution/museum-national-dhistoire-naturelle-2" xlink:type="simple">MNHN</named-content> IM-2013-86219 on black background (<bold>A</bold>), <named-content xmlns:xlink="http://www.w3.org/1999/xlink" content-type="dwc:institutional_code" xlink:title="Muséum national d’Histoire naturelle, Paris" xlink:href="http://grbio.org/institution/museum-national-dhistoire-naturelle-2" xlink:type="simple">MNHN</named-content> IM-2013-86220 in situ (<bold>B</bold>), Holotype (<named-content xmlns:xlink="http://www.w3.org/1999/xlink" content-type="dwc:institutional_code" xlink:title="Muséum national d’Histoire naturelle, Paris" xlink:href="http://grbio.org/institution/museum-national-dhistoire-naturelle-2" xlink:type="simple">MNHN</named-content> IM-2013-86230) in situ (<bold>C</bold>) <bold>D–F</bold><italic><tp:taxon-name><tp:taxon-name-part taxon-name-part-type="genus" reg="Jorunna">Jorunna</tp:taxon-name-part><tp:taxon-name-part taxon-name-part-type="species" reg="hervei">hervei</tp:taxon-name-part></tp:taxon-name></italic> sp. nov., <named-content xmlns:xlink="http://www.w3.org/1999/xlink" content-type="dwc:institutional_code" xlink:title="Muséum national d’Histoire naturelle, Paris" xlink:href="http://grbio.org/institution/museum-national-dhistoire-naturelle-2" xlink:type="simple">MNHN</named-content> IM-2013-86228 on black background (<bold>D</bold>), <named-content xmlns:xlink="http://www.w3.org/1999/xlink" content-type="dwc:institutional_code" xlink:title="Muséum national d’Histoire naturelle, Paris" xlink:href="http://grbio.org/institution/museum-national-dhistoire-naturelle-2" xlink:type="simple">MNHN</named-content> IM-2013-86224 and Holotype <named-content xmlns:xlink="http://www.w3.org/1999/xlink" content-type="dwc:institutional_code" xlink:title="Muséum national d’Histoire naturelle, Paris" xlink:href="http://grbio.org/institution/museum-national-dhistoire-naturelle-2" xlink:type="simple">MNHN</named-content> IM-2013-86225 in situ with egg mass (<bold>E</bold>), <named-content xmlns:xlink="http://www.w3.org/1999/xlink" content-type="dwc:institutional_code" xlink:title="Muséum national d’Histoire naturelle, Paris" xlink:href="http://grbio.org/institution/museum-national-dhistoire-naturelle-2" xlink:type="simple">MNHN</named-content> IM-2013-86226 in situ with egg mass (<bold>F</bold>).</p></caption><graphic xmlns:xlink="http://www.w3.org/1999/xlink" xlink:href="zookeys-1152-045_article-98258__-g008.jpg" position="float" orientation="portrait" xlink:type="simple" id="oo_820836.jpg"><uri content-type="original_file" xlink:type="simple">https://binary.pensoft.net/fig/820836</uri></graphic></fig><fig id="F9" position="float" orientation="portrait"><object-id xmlns:xlink="http://www.w3.org/1999/xlink" content-type="doi" xlink:type="simple">10.3897/zookeys.1152.98258.figure9</object-id><object-id xmlns:xlink="http://www.w3.org/1999/xlink" content-type="arpha" xlink:type="simple">4B5B1B55-E09D-553B-B610-CC3E060E5C57</object-id><label>Figure 9.</label><caption><p>Drawings of the reproductive systems of specimens of the genus <italic><tp:taxon-name><tp:taxon-name-part taxon-name-part-type="genus" reg="Jorunna">Jorunna</tp:taxon-name-part></tp:taxon-name></italic> Bergh, 1876 <bold>A</bold><italic><tp:taxon-name><tp:taxon-name-part taxon-name-part-type="genus" reg="Jorunna">Jorunna</tp:taxon-name-part><tp:taxon-name-part taxon-name-part-type="species" reg="daoulasi">daoulasi</tp:taxon-name-part></tp:taxon-name></italic> sp. nov., <named-content xmlns:xlink="http://www.w3.org/1999/xlink" content-type="dwc:institutional_code" xlink:title="Muséum national d’Histoire naturelle, Paris" xlink:href="http://grbio.org/institution/museum-national-dhistoire-naturelle-2" xlink:type="simple">MNHN</named-content> IM-2013-86219 <bold>B</bold><italic><tp:taxon-name><tp:taxon-name-part taxon-name-part-type="genus" reg="Jorunna">Jorunna</tp:taxon-name-part><tp:taxon-name-part taxon-name-part-type="species" reg="hervei">hervei</tp:taxon-name-part></tp:taxon-name></italic> sp. nov., <named-content xmlns:xlink="http://www.w3.org/1999/xlink" content-type="dwc:institutional_code" xlink:title="Muséum national d’Histoire naturelle, Paris" xlink:href="http://grbio.org/institution/museum-national-dhistoire-naturelle-2" xlink:type="simple">MNHN</named-content> IM-2013-86226. Abbreviations: ag, accessory gland; am, ampulla; bc, bursa copulatrix; dd, deferent duct; fg, female gland complex; pr, prostate; sr, seminal receptacle; st, stylet; vg, vagina.</p></caption><graphic xmlns:xlink="http://www.w3.org/1999/xlink" xlink:href="zookeys-1152-045_article-98258__-g009.jpg" position="float" orientation="portrait" xlink:type="simple" id="oo_820837.jpg"><uri content-type="original_file" xlink:type="simple">https://binary.pensoft.net/fig/820837</uri></graphic></fig><fig id="F10" position="float" orientation="portrait"><object-id xmlns:xlink="http://www.w3.org/1999/xlink" content-type="doi" xlink:type="simple">10.3897/zookeys.1152.98258.figure10</object-id><object-id xmlns:xlink="http://www.w3.org/1999/xlink" content-type="arpha" xlink:type="simple">CD6E60D4-92E2-5FD1-A79E-B4D9CABC9778</object-id><label>Figure 10.</label><caption><p><abbrev xmlns:xlink="http://www.w3.org/1999/xlink" xlink:title="Scanning Electron Microscopy" id="ABBRID0EZQAK" xlink:type="simple">SEM</abbrev> of the radula of specimens of the genus <italic><tp:taxon-name><tp:taxon-name-part taxon-name-part-type="genus" reg="Jorunna">Jorunna</tp:taxon-name-part></tp:taxon-name></italic> Bergh, 1876 <bold>A, B</bold><italic><tp:taxon-name><tp:taxon-name-part taxon-name-part-type="genus" reg="Jorunna">Jorunna</tp:taxon-name-part><tp:taxon-name-part taxon-name-part-type="species" reg="daoulasi">daoulasi</tp:taxon-name-part></tp:taxon-name></italic> sp. nov., <named-content xmlns:xlink="http://www.w3.org/1999/xlink" content-type="dwc:institutional_code" xlink:title="Muséum national d’Histoire naturelle, Paris" xlink:href="http://grbio.org/institution/museum-national-dhistoire-naturelle-2" xlink:type="simple">MNHN</named-content> IM-2013-86220, innermost teeth (<bold>A</bold>), outer lateral teeth (<bold>B</bold>) <bold>C–E</bold><italic><tp:taxon-name><tp:taxon-name-part taxon-name-part-type="genus" reg="Jorunna">Jorunna</tp:taxon-name-part><tp:taxon-name-part taxon-name-part-type="species" reg="hervei">hervei</tp:taxon-name-part></tp:taxon-name></italic> sp. nov., <named-content xmlns:xlink="http://www.w3.org/1999/xlink" content-type="dwc:institutional_code" xlink:title="Muséum national d’Histoire naturelle, Paris" xlink:href="http://grbio.org/institution/museum-national-dhistoire-naturelle-2" xlink:type="simple">MNHN</named-content> IM-2013-86224, innermost teeth (<bold>C</bold>), mid-lateral teeth (<bold>D</bold>), outer lateral teeth (<bold>E</bold>).</p></caption><graphic xmlns:xlink="http://www.w3.org/1999/xlink" xlink:href="zookeys-1152-045_article-98258__-g010.jpg" position="float" orientation="portrait" xlink:type="simple" id="oo_820838.jpg"><uri content-type="original_file" xlink:type="simple">https://binary.pensoft.net/fig/820838</uri></graphic></fig></tp:treatment-sec><ref-list><ref id="B84"><mixed-citation xmlns:xlink="http://www.w3.org/1999/xlink" xlink:type="simple"><person-group><name name-style="western"><surname>Valdés</surname><given-names>A</given-names></name><name name-style="western"><surname>Gosliner</surname><given-names>TM</given-names></name></person-group> (<year>2001</year>) <article-title>Systematics and phylogeny of the caryophyllidia-bearing dorids (<tp:taxon-name><tp:taxon-name-part taxon-name-part-type="phylum">Mollusca</tp:taxon-name-part></tp:taxon-name>, <tp:taxon-name><tp:taxon-name-part taxon-name-part-type="order">Nudibranchia</tp:taxon-name-part></tp:taxon-name>), with the description of a new genus and four new species from Indo-Pacific deep waters.</article-title><source>Zoological Journal of the Linnean Society</source><volume>133</volume>(<issue>2</issue>): <fpage>103</fpage>–<lpage>198</lpage>. <ext-link xlink:type="simple" ext-link-type="doi" xlink:href="10.1111/j.1096-3642.2001.tb00689.x">https://doi.org/10.1111/j.1096-3642.2001.tb00689.x</ext-link></mixed-citation></ref><ref id="B17"><mixed-citation xmlns:xlink="http://www.w3.org/1999/xlink" xlink:type="simple"><person-group><name name-style="western"><surname>Camacho-García</surname><given-names>YE</given-names></name><name name-style="western"><surname>Gosliner</surname><given-names>TM</given-names></name></person-group> (<year>2008</year>) <article-title>Systematic revision of <italic><tp:taxon-name><tp:taxon-name-part taxon-name-part-type="genus">Jorunna</tp:taxon-name-part></tp:taxon-name></italic> Bergh, 1876 (<tp:taxon-name><tp:taxon-name-part taxon-name-part-type="order">Nudibranchia</tp:taxon-name-part></tp:taxon-name>: <tp:taxon-name><tp:taxon-name-part taxon-name-part-type="family">Discodorididae</tp:taxon-name-part></tp:taxon-name>) with a morphological phylogenetic analysis.</article-title><source>The Journal of Molluscan Studies</source><volume>74</volume>(<issue>2</issue>): <fpage>143</fpage>–<lpage>181</lpage>. <ext-link xlink:type="simple" ext-link-type="doi" xlink:href="10.1093/mollus/eyn002">https://doi.org/10.1093/mollus/eyn002</ext-link></mixed-citation></ref><ref id="B81"><mixed-citation xmlns:xlink="http://www.w3.org/1999/xlink" xlink:type="simple"><person-group><name name-style="western"><surname>Tibiriçá</surname><given-names>Y</given-names></name><name name-style="western"><surname>Strömvoll</surname><given-names>J</given-names></name><name name-style="western"><surname>Cervera</surname><given-names>JL</given-names></name></person-group> (<year>2023</year>) <article-title>Can you find me? A new sponge-like nudibranch from the genus <italic><tp:taxon-name><tp:taxon-name-part taxon-name-part-type="genus">Jorunna</tp:taxon-name-part></tp:taxon-name></italic> Bergh, 1876 (<tp:taxon-name><tp:taxon-name-part taxon-name-part-type="phylum">Mollusca</tp:taxon-name-part></tp:taxon-name>, <tp:taxon-name><tp:taxon-name-part taxon-name-part-type="class">Gastropoda</tp:taxon-name-part></tp:taxon-name>, <tp:taxon-name><tp:taxon-name-part taxon-name-part-type="family">Discodorididae</tp:taxon-name-part></tp:taxon-name>).</article-title><source>Zoosystematics and Evolution</source><volume>99</volume>(<issue>1</issue>): <fpage>63</fpage>–<lpage>75</lpage>. <ext-link xlink:type="simple" ext-link-type="doi" xlink:href="10.3897/zse.99.95222">https://doi.org/10.3897/zse.99.95222</ext-link></mixed-citation></ref><ref id="B38"><mixed-citation xmlns:xlink="http://www.w3.org/1999/xlink" xlink:type="simple"><person-group><name name-style="western"><surname>Gosliner</surname><given-names>TM</given-names></name><name name-style="western"><surname>Valdés</surname><given-names>A</given-names></name><name name-style="western"><surname>Behrens</surname><given-names>DW</given-names></name></person-group> (<year>2018</year>) <source>Nudibranch and Sea Slug Identification: Indo-Pacific (2<sup>nd</sup> Ed.).</source><publisher-name>New World Publications</publisher-name>, <publisher-loc>Jacksonville, Florida</publisher-loc>, <size units="page">451 pp</size>.</mixed-citation></ref></ref-list></tp:taxon-treatment>
