# Supplementary material for: ﻿Seven new “cryptic” species of Discodorididae (Mollusca, Gastropoda, Nudibranchia) from New Caledonia
Source: Zookeys. 2023 Mar 7;1152:45–95. doi: 10.3897/zookeys.1152.98258 (PMC10194415; doi:10.3897/zookeys.1152.98258)
Supplement: XML Treatment for Rostanga [file zookeys.1152.98258-treatment9.xml]

<!DOCTYPE tp:taxon-treatment
  PUBLIC "-//TaxonX//DTD Taxonomic Treatment Publishing DTD v0 20100105//EN" "tax-treatment-NSO.dtd">
<tp:taxon-treatment xmlns:tp="http://www.plazi.org/taxpub"><tp:treatment-meta><kwd-group><label>Taxon classification</label><kwd>
                <named-content content-type="kingdom">Animalia</named-content>
              </kwd><kwd>
                <named-content content-type="order">Nudibranchia</named-content>
              </kwd><kwd>
                <named-content content-type="family">Discodorididae</named-content>
              </kwd></kwd-group><mixed-citation publication-type="journal"><person-group><name><surname>Innabi</surname><given-names>Julie</given-names></name><name><surname>Stout</surname><given-names>Carla C.</given-names></name><name><surname>Valdés</surname><given-names>Ángel</given-names></name></person-group><article-title>﻿Seven new “cryptic” species of <tp:taxon-name><tp:taxon-name-part taxon-name-part-type="family">Discodorididae</tp:taxon-name-part></tp:taxon-name> (<tp:taxon-name><tp:taxon-name-part taxon-name-part-type="phylum">Mollusca</tp:taxon-name-part></tp:taxon-name>, <tp:taxon-name><tp:taxon-name-part taxon-name-part-type="class">Gastropoda</tp:taxon-name-part></tp:taxon-name>, <tp:taxon-name><tp:taxon-name-part taxon-name-part-type="order">Nudibranchia</tp:taxon-name-part></tp:taxon-name>) from New Caledonia</article-title><source>Zookeys</source><day>07</day><month>03</month><year>2023</year><volume>1152</volume><fpage>45</fpage><lpage>95</lpage><pub-id pub-id-type="doi">10.3897/zookeys.1152.98258</pub-id></mixed-citation></tp:treatment-meta><tp:nomenclature><label>﻿Genus</label><tp:taxon-name>
              <object-id xmlns:xlink="http://www.w3.org/1999/xlink" content-type="arpha" xlink:type="simple">3BCFA617-C388-519D-B428-0947E59EDF7E</object-id>
              <tp:taxon-name-part taxon-name-part-type="genus" reg="Rostanga">Rostanga</tp:taxon-name-part>
            </tp:taxon-name><tp:taxon-authority>Bergh, 1879</tp:taxon-authority><tp:nomenclature-citation-list><tp:nomenclature-citation><tp:taxon-name>
                  <tp:taxon-name-part taxon-name-part-type="genus" reg="Rostanga">Rostanga</tp:taxon-name-part>
                </tp:taxon-name><comment>Bergh, 1879: 353–354. Type species: <tp:taxon-name><tp:taxon-name-part taxon-name-part-type="genus" reg="Doris">Doris</tp:taxon-name-part><tp:taxon-name-part taxon-name-part-type="species" reg="coccinea">coccinea</tp:taxon-name-part></tp:taxon-name> Forbes in Alder &amp; Hancock, 1848 [= <tp:taxon-name><tp:taxon-name-part taxon-name-part-type="genus" reg="Rostanga">Rostanga</tp:taxon-name-part><tp:taxon-name-part taxon-name-part-type="species" reg="rubra">rubra</tp:taxon-name-part></tp:taxon-name> (Risso, 1818)], by original designation.</comment></tp:nomenclature-citation><tp:nomenclature-citation><tp:taxon-name>
                  <tp:taxon-name-part taxon-name-part-type="genus" reg="Boreodoris">Boreodoris</tp:taxon-name-part>
                </tp:taxon-name><comment>Odhner, 1939: 31–33. Type species: <tp:taxon-name><tp:taxon-name-part taxon-name-part-type="genus" reg="Boreodoris">Boreodoris</tp:taxon-name-part><tp:taxon-name-part taxon-name-part-type="species" reg="setidens">setidens</tp:taxon-name-part></tp:taxon-name> Odhner, 1939 [= <tp:taxon-name><tp:taxon-name-part taxon-name-part-type="genus" reg="Rostanga">Rostanga</tp:taxon-name-part><tp:taxon-name-part taxon-name-part-type="species" reg="setidens">setidens</tp:taxon-name-part></tp:taxon-name> (Odhner, 1939)], by monotypy.</comment></tp:nomenclature-citation><tp:nomenclature-citation><tp:taxon-name>
                  <tp:taxon-name-part taxon-name-part-type="genus" reg="Rhabdochila">Rhabdochila</tp:taxon-name-part>
                </tp:taxon-name><comment>P. Fischer, 1880–1887 [1883]: 521. Type species <tp:taxon-name><tp:taxon-name-part taxon-name-part-type="genus" reg="Doris">Doris</tp:taxon-name-part><tp:taxon-name-part taxon-name-part-type="species" reg="coccinea">coccinea</tp:taxon-name-part></tp:taxon-name> Forbes in Alder &amp; Hancock, 1848 [= <tp:taxon-name><tp:taxon-name-part taxon-name-part-type="genus" reg="Rostanga">Rostanga</tp:taxon-name-part><tp:taxon-name-part taxon-name-part-type="species" reg="rubra">rubra</tp:taxon-name-part></tp:taxon-name> (Risso, 1818)], by subsequent designation by <xref ref-type="bibr" rid="B44">Iredale and O’Donoghue (1923)</xref>.</comment></tp:nomenclature-citation></tp:nomenclature-citation-list></tp:nomenclature><tp:treatment-sec sec-type="remarks" id="SECID0E4QBK"><title>Remarks.</title><p>For an in-depth discussion of the characteristics of the genus <italic><tp:taxon-name><tp:taxon-name-part taxon-name-part-type="genus" reg="Rostanga">Rostanga</tp:taxon-name-part></tp:taxon-name></italic> and its synonyms see <xref ref-type="bibr" rid="B78">Rudman and Avern (1989)</xref> and <xref ref-type="bibr" rid="B84">Valdés and Gosliner (2001)</xref>.</p></tp:treatment-sec><ref-list><ref id="B44"><mixed-citation xmlns:xlink="http://www.w3.org/1999/xlink" xlink:type="simple"><person-group><name name-style="western"><surname>Iredale</surname><given-names>T</given-names></name><name name-style="western"><surname>O’Donoghue</surname><given-names>CH</given-names></name></person-group> (<year>1923</year>) <article-title>List of British nudibranchiate <tp:taxon-name><tp:taxon-name-part taxon-name-part-type="phylum">Mollusca</tp:taxon-name-part></tp:taxon-name>.</article-title><source>Proceedings of the Malacological Society of London</source><volume>15</volume>: <fpage>195</fpage>–<lpage>233</lpage>. <ext-link xlink:type="simple" ext-link-type="doi" xlink:href="10.1093/oxfordjournals.mollus.a063805">https://doi.org/10.1093/oxfordjournals.mollus.a063805</ext-link></mixed-citation></ref><ref id="B78"><mixed-citation xmlns:xlink="http://www.w3.org/1999/xlink" xlink:type="simple"><person-group><name name-style="western"><surname>Rudman</surname><given-names>WB</given-names></name><name name-style="western"><surname>Avern</surname><given-names>GJ</given-names></name></person-group> (<year>1989</year>) <article-title>The genus <italic><tp:taxon-name><tp:taxon-name-part taxon-name-part-type="genus">Rostanga</tp:taxon-name-part></tp:taxon-name></italic> Bergh, 1879 (<tp:taxon-name><tp:taxon-name-part taxon-name-part-type="order">Nudibranchia</tp:taxon-name-part></tp:taxon-name>: <tp:taxon-name><tp:taxon-name-part taxon-name-part-type="family">Dorididae</tp:taxon-name-part></tp:taxon-name>) in the Indo-West Pacific.</article-title><source>Zoological Journal of the Linnean Society</source><volume>96</volume>(<issue>3</issue>): <fpage>281</fpage>–<lpage>338</lpage>. <ext-link xlink:type="simple" ext-link-type="doi" xlink:href="10.1111/j.1096-3642.1989.tb01832.x">https://doi.org/10.1111/j.1096-3642.1989.tb01832.x</ext-link></mixed-citation></ref><ref id="B84"><mixed-citation xmlns:xlink="http://www.w3.org/1999/xlink" xlink:type="simple"><person-group><name name-style="western"><surname>Valdés</surname><given-names>A</given-names></name><name name-style="western"><surname>Gosliner</surname><given-names>TM</given-names></name></person-group> (<year>2001</year>) <article-title>Systematics and phylogeny of the caryophyllidia-bearing dorids (<tp:taxon-name><tp:taxon-name-part taxon-name-part-type="phylum">Mollusca</tp:taxon-name-part></tp:taxon-name>, <tp:taxon-name><tp:taxon-name-part taxon-name-part-type="order">Nudibranchia</tp:taxon-name-part></tp:taxon-name>), with the description of a new genus and four new species from Indo-Pacific deep waters.</article-title><source>Zoological Journal of the Linnean Society</source><volume>133</volume>(<issue>2</issue>): <fpage>103</fpage>–<lpage>198</lpage>. <ext-link xlink:type="simple" ext-link-type="doi" xlink:href="10.1111/j.1096-3642.2001.tb00689.x">https://doi.org/10.1111/j.1096-3642.2001.tb00689.x</ext-link></mixed-citation></ref></ref-list></tp:taxon-treatment>
