# Supplementary material for: ﻿Seven new “cryptic” species of Discodorididae (Mollusca, Gastropoda, Nudibranchia) from New Caledonia
Source: Zookeys. 2023 Mar 7;1152:45–95. doi: 10.3897/zookeys.1152.98258 (PMC10194415; doi:10.3897/zookeys.1152.98258)
Supplement: XML Treatment for Rostanga poddubetskaiae [file zookeys.1152.98258-treatment10.xml]

<!DOCTYPE tp:taxon-treatment
  PUBLIC "-//TaxonX//DTD Taxonomic Treatment Publishing DTD v0 20100105//EN" "tax-treatment-NSO.dtd">
<tp:taxon-treatment xmlns:tp="http://www.plazi.org/taxpub"><tp:treatment-meta><kwd-group><label>Taxon classification</label><kwd>
                <named-content content-type="kingdom">Animalia</named-content>
              </kwd><kwd>
                <named-content content-type="order">Nudibranchia</named-content>
              </kwd><kwd>
                <named-content content-type="family">Discodorididae</named-content>
              </kwd></kwd-group><mixed-citation publication-type="journal"><person-group><name><surname>Innabi</surname><given-names>Julie</given-names></name><name><surname>Stout</surname><given-names>Carla C.</given-names></name><name><surname>Valdés</surname><given-names>Ángel</given-names></name></person-group><article-title>﻿Seven new “cryptic” species of <tp:taxon-name><tp:taxon-name-part taxon-name-part-type="family">Discodorididae</tp:taxon-name-part></tp:taxon-name> (<tp:taxon-name><tp:taxon-name-part taxon-name-part-type="phylum">Mollusca</tp:taxon-name-part></tp:taxon-name>, <tp:taxon-name><tp:taxon-name-part taxon-name-part-type="class">Gastropoda</tp:taxon-name-part></tp:taxon-name>, <tp:taxon-name><tp:taxon-name-part taxon-name-part-type="order">Nudibranchia</tp:taxon-name-part></tp:taxon-name>) from New Caledonia</article-title><source>Zookeys</source><day>07</day><month>03</month><year>2023</year><volume>1152</volume><fpage>45</fpage><lpage>95</lpage><pub-id pub-id-type="doi">10.3897/zookeys.1152.98258</pub-id></mixed-citation></tp:treatment-meta><tp:nomenclature><label>﻿</label><tp:taxon-name>
              <object-id xmlns:xlink="http://www.w3.org/1999/xlink" content-type="arpha" xlink:type="simple">F3330D3A-2D81-59F8-9D11-D6BBA56FFC21</object-id>
              <tp:taxon-name-part taxon-name-part-type="genus" reg="Rostanga">Rostanga</tp:taxon-name-part>
              <tp:taxon-name-part taxon-name-part-type="species" reg="poddubetskaiae">poddubetskaiae</tp:taxon-name-part>
              <object-id xmlns:xlink="http://www.w3.org/1999/xlink" content-type="zoobank" xlink:type="simple">https://zoobank.org/EF949405-58D8-4D48-AD09-1CB3CE3993F5</object-id>
            </tp:taxon-name><tp:taxon-status xmlns:xlink="http://www.w3.org/1999/xlink" xlink:type="simple">sp. nov.</tp:taxon-status><xref ref-type="fig" rid="F11">Figs 11</xref><xref ref-type="fig" rid="F12">, 12</xref><xref ref-type="fig" rid="F13">, 13</xref></tp:nomenclature><tp:treatment-sec sec-type="type material" id="SECID0EHTBK"><title>Type material.</title><p><bold><italic>Holotype</italic></bold>: Anse de Koumac, Koumac, New Caledonia (<named-content xmlns:xlink="http://www.w3.org/1999/xlink" content-type="dwc:verbatimCoordinates" xlink:type="simple"><named-content content-type="geo-json" specific-use="{&#34;type&#34;:&#34;Point&#34;,&#34;coordinates&#34;:[164.266667,-20.566667]}" id="NCID0EVTBK" xlink:type="simple">20°34'S, 164°16'E</named-content></named-content>), 4 m depth [Koumac 2.1 stn. KR206], 5 Sep 2018, 1 specimen 23 mm long (<named-content xmlns:xlink="http://www.w3.org/1999/xlink" content-type="dwc:institutional_code" xlink:title="Muséum national d’Histoire naturelle, Paris" xlink:href="http://grbio.org/institution/museum-national-dhistoire-naturelle-2" xlink:type="simple">MNHN</named-content> IM-2013-86199, isolate JI01).</p></tp:treatment-sec><tp:treatment-sec sec-type="material" id="SECID0E5TBK"><title>Other material examined.</title><p>Anse de Koumac, Koumac, New Caledonia (<named-content xmlns:xlink="http://www.w3.org/1999/xlink" content-type="dwc:verbatimCoordinates" xlink:type="simple"><named-content content-type="geo-json" specific-use="{&#34;type&#34;:&#34;Point&#34;,&#34;coordinates&#34;:[164.266667,-20.566667]}" id="NCID0EHUBK" xlink:type="simple">20°34'S, 164°16'E</named-content></named-content>), 4 m depth [Koumac 2.1 stn. KR206], 5 Sep 2018, 1 specimen 25 mm long (<named-content xmlns:xlink="http://www.w3.org/1999/xlink" content-type="dwc:institutional_code" xlink:title="Muséum national d’Histoire naturelle, Paris" xlink:href="http://grbio.org/institution/museum-national-dhistoire-naturelle-2" xlink:type="simple">MNHN</named-content> IM-2013-86200, isolate JI17); 1 specimen 12 mm long (<named-content xmlns:xlink="http://www.w3.org/1999/xlink" content-type="dwc:institutional_code" xlink:title="Muséum national d’Histoire naturelle, Paris" xlink:href="http://grbio.org/institution/museum-national-dhistoire-naturelle-2" xlink:type="simple">MNHN</named-content> IM-2013-86201, isolate JI32); 1 specimen 26 mm long, dissected (<named-content xmlns:xlink="http://www.w3.org/1999/xlink" content-type="dwc:institutional_code" xlink:title="Muséum national d’Histoire naturelle, Paris" xlink:href="http://grbio.org/institution/museum-national-dhistoire-naturelle-2" xlink:type="simple">MNHN</named-content> IM-2013-86202, isolate JI03); 1 specimen 19 mm long, dissected (<named-content xmlns:xlink="http://www.w3.org/1999/xlink" content-type="dwc:institutional_code" xlink:title="Muséum national d’Histoire naturelle, Paris" xlink:href="http://grbio.org/institution/museum-national-dhistoire-naturelle-2" xlink:type="simple">MNHN</named-content> IM-2013-86203, isolate JI12); 1 specimen 16 mm long, dissected (<named-content xmlns:xlink="http://www.w3.org/1999/xlink" content-type="dwc:institutional_code" xlink:title="Muséum national d’Histoire naturelle, Paris" xlink:href="http://grbio.org/institution/museum-national-dhistoire-naturelle-2" xlink:type="simple">MNHN</named-content> IM-2013-86204, isolate JI20). Cap Deverd, Koumac, New Caledonia (<named-content xmlns:xlink="http://www.w3.org/1999/xlink" content-type="dwc:verbatimCoordinates" xlink:type="simple"><named-content content-type="geo-json" specific-use="{&#34;type&#34;:&#34;Point&#34;,&#34;coordinates&#34;:[164.376667,-20.770000]}" id="NCID0EDVBK" xlink:type="simple">20°46.2'S, 164°22.6'E</named-content></named-content>), 5 m depth [Koumac 2.1 stn. KR213], 29 Sep 2018, 1 specimen 26 mm long, dissected (<named-content xmlns:xlink="http://www.w3.org/1999/xlink" content-type="dwc:institutional_code" xlink:title="Muséum national d’Histoire naturelle, Paris" xlink:href="http://grbio.org/institution/museum-national-dhistoire-naturelle-2" xlink:type="simple">MNHN</named-content> IM-2013-86205, isolate JI27); 1 specimen 28 mm long, dissected (<named-content xmlns:xlink="http://www.w3.org/1999/xlink" content-type="dwc:institutional_code" xlink:title="Muséum national d’Histoire naturelle, Paris" xlink:href="http://grbio.org/institution/museum-national-dhistoire-naturelle-2" xlink:type="simple">MNHN</named-content> IM-2013-86206, isolate JI13). Anse de Koumac, Koumac, New Caledonia (<named-content xmlns:xlink="http://www.w3.org/1999/xlink" content-type="dwc:verbatimCoordinates" xlink:type="simple"><named-content content-type="geo-json" specific-use="{&#34;type&#34;:&#34;Point&#34;,&#34;coordinates&#34;:[164.268333,-20.576667]}" id="NCID0ETVBK" xlink:type="simple">20°34.6'S, 164°16.1'E</named-content></named-content>), 5 m depth [Koumac 2.1 stn. KR219], 17 Sep 2018, 1 specimen 12 mm long (<named-content xmlns:xlink="http://www.w3.org/1999/xlink" content-type="dwc:institutional_code" xlink:title="Muséum national d’Histoire naturelle, Paris" xlink:href="http://grbio.org/institution/museum-national-dhistoire-naturelle-2" xlink:type="simple">MNHN</named-content> IM-2013-86207, isolate JI39); 1 specimen 23 mm long, dissected (<named-content xmlns:xlink="http://www.w3.org/1999/xlink" content-type="dwc:institutional_code" xlink:title="Muséum national d’Histoire naturelle, Paris" xlink:href="http://grbio.org/institution/museum-national-dhistoire-naturelle-2" xlink:type="simple">MNHN</named-content> IM-2013-86208, isolate JI25); 1 specimen 26 mm long (<named-content xmlns:xlink="http://www.w3.org/1999/xlink" content-type="dwc:institutional_code" xlink:title="Muséum national d’Histoire naturelle, Paris" xlink:href="http://grbio.org/institution/museum-national-dhistoire-naturelle-2" xlink:type="simple">MNHN</named-content> IM-2013-86209, isolate JI18); 1 specimen 17 mm long (<named-content xmlns:xlink="http://www.w3.org/1999/xlink" content-type="dwc:institutional_code" xlink:title="Muséum national d’Histoire naturelle, Paris" xlink:href="http://grbio.org/institution/museum-national-dhistoire-naturelle-2" xlink:type="simple">MNHN</named-content> IM-2013-86210, isolate JI40). Koumac, New Caledonia (<named-content xmlns:xlink="http://www.w3.org/1999/xlink" content-type="dwc:verbatimCoordinates" xlink:type="simple"><named-content content-type="geo-json" specific-use="{&#34;type&#34;:&#34;Point&#34;,&#34;coordinates&#34;:[164.271667,-20.593333]}" id="NCID0ELWBK" xlink:type="simple">20°35.6'S, 164°16.3'E</named-content></named-content>), 3 m depth [Koumac 2.2 stn. KR230], 2 Mar 2019, 1 specimen 20 mm long (<named-content xmlns:xlink="http://www.w3.org/1999/xlink" content-type="dwc:institutional_code" xlink:title="Muséum national d’Histoire naturelle, Paris" xlink:href="http://grbio.org/institution/museum-national-dhistoire-naturelle-2" xlink:type="simple">MNHN</named-content> IM-2013-86213, isolate JI36); 2 Mar 2019, 1 specimen 21 mm long (<named-content xmlns:xlink="http://www.w3.org/1999/xlink" content-type="dwc:institutional_code" xlink:title="Muséum national d’Histoire naturelle, Paris" xlink:href="http://grbio.org/institution/museum-national-dhistoire-naturelle-2" xlink:type="simple">MNHN</named-content> IM-2013-86214, isolate JI37); 3 Mar 2019, 1 specimen 20 mm long (<named-content xmlns:xlink="http://www.w3.org/1999/xlink" content-type="dwc:institutional_code" xlink:title="Muséum national d’Histoire naturelle, Paris" xlink:href="http://grbio.org/institution/museum-national-dhistoire-naturelle-2" xlink:type="simple">MNHN</named-content> IM-2013-86212, isolate JI31). Pointe de Pandop, Koumac, New Caledonia (<named-content xmlns:xlink="http://www.w3.org/1999/xlink" content-type="dwc:verbatimCoordinates" xlink:type="simple"><named-content content-type="geo-json" specific-use="{&#34;type&#34;:&#34;Point&#34;,&#34;coordinates&#34;:[164.275000,-20.581667]}" id="NCID0E6WBK" xlink:type="simple">20°34.9'S, 164°16.5'E</named-content></named-content>), 7 m depth [Koumac 2.1 stn. KR868], 26 Sep 2018, 1 specimen 26 mm long (<named-content xmlns:xlink="http://www.w3.org/1999/xlink" content-type="dwc:institutional_code" xlink:title="Muséum national d’Histoire naturelle, Paris" xlink:href="http://grbio.org/institution/museum-national-dhistoire-naturelle-2" xlink:type="simple">MNHN</named-content> IM-2013-86215, isolate JI15); 1 specimen 24 mm long (<named-content xmlns:xlink="http://www.w3.org/1999/xlink" content-type="dwc:institutional_code" xlink:title="Muséum national d’Histoire naturelle, Paris" xlink:href="http://grbio.org/institution/museum-national-dhistoire-naturelle-2" xlink:type="simple">MNHN</named-content> IM-2013-86216, isolate JI24); 1 specimen 14 mm long (<named-content xmlns:xlink="http://www.w3.org/1999/xlink" content-type="dwc:institutional_code" xlink:title="Muséum national d’Histoire naturelle, Paris" xlink:href="http://grbio.org/institution/museum-national-dhistoire-naturelle-2" xlink:type="simple">MNHN</named-content> IM-2013-86217, isolate JI38). Koumac, New Caledonia (<named-content xmlns:xlink="http://www.w3.org/1999/xlink" content-type="dwc:verbatimCoordinates" xlink:type="simple"><named-content content-type="geo-json" specific-use="{&#34;type&#34;:&#34;Point&#34;,&#34;coordinates&#34;:[164.218333,-20.561667]}" id="NCID0ETXBK" xlink:type="simple">20°33.7'S, 164°13.1'E</named-content></named-content>), 12 m depth [Koumac 2.3 stn. KR206], 3 Nov 2019, 1 specimen 19 mm long (<named-content xmlns:xlink="http://www.w3.org/1999/xlink" content-type="dwc:institutional_code" xlink:title="Muséum national d’Histoire naturelle, Paris" xlink:href="http://grbio.org/institution/museum-national-dhistoire-naturelle-2" xlink:type="simple">MNHN</named-content> IM-2013-86218, isolate JI07).</p></tp:treatment-sec><tp:treatment-sec sec-type="description" id="SECID0E3XBK"><title>Description.</title><p>Body oval, elongate, completely covered with numerous caryophyllidia (Fig. <xref ref-type="fig" rid="F11">11</xref>). Branchial and rhinophoral sheaths low, simple, circular; gill composed of seven wide, tripinnate branchial leaves, extended laterally, lying on the dorsum in the living animal. A low, irregular, inconspicuous ridge runs between the rhinophores and the gill, not clearly visible in all specimens. Rhinophores very elongate, almost conical, lamellated, with 15 or 16 lamellae. Body color pinkish to orange, with irregular darker patches all over the dorsum. Rhinophores reddish; branchial leaves the same color as the dorsum.</p><fig id="F11" position="float" orientation="portrait"><object-id xmlns:xlink="http://www.w3.org/1999/xlink" content-type="doi" xlink:type="simple">10.3897/zookeys.1152.98258.figure11</object-id><object-id xmlns:xlink="http://www.w3.org/1999/xlink" content-type="arpha" xlink:type="simple">35083605-C735-566F-B9E9-C0E0F3E8CBB5</object-id><label>Figure 11.</label><caption><p>Photographs of live animals of <italic><tp:taxon-name><tp:taxon-name-part taxon-name-part-type="genus" reg="Rostanga">Rostanga</tp:taxon-name-part><tp:taxon-name-part taxon-name-part-type="species" reg="poddubetskaiae">poddubetskaiae</tp:taxon-name-part></tp:taxon-name></italic> sp. nov. <bold>A</bold> holotype <named-content xmlns:xlink="http://www.w3.org/1999/xlink" content-type="dwc:institutional_code" xlink:title="Muséum national d’Histoire naturelle, Paris" xlink:href="http://grbio.org/institution/museum-national-dhistoire-naturelle-2" xlink:type="simple">MNHN</named-content> IM-2013-86199 on black background <bold>B</bold> holotype (<named-content xmlns:xlink="http://www.w3.org/1999/xlink" content-type="dwc:institutional_code" xlink:title="Muséum national d’Histoire naturelle, Paris" xlink:href="http://grbio.org/institution/museum-national-dhistoire-naturelle-2" xlink:type="simple">MNHN</named-content> IM-2013-86199) and <named-content xmlns:xlink="http://www.w3.org/1999/xlink" content-type="dwc:institutional_code" xlink:title="Muséum national d’Histoire naturelle, Paris" xlink:href="http://grbio.org/institution/museum-national-dhistoire-naturelle-2" xlink:type="simple">MNHN</named-content> IM-2013-86217 in situ with egg masses <bold>C</bold><named-content xmlns:xlink="http://www.w3.org/1999/xlink" content-type="dwc:institutional_code" xlink:title="Muséum national d’Histoire naturelle, Paris" xlink:href="http://grbio.org/institution/museum-national-dhistoire-naturelle-2" xlink:type="simple">MNHN</named-content> IM-2013-86205 in situ <bold>D</bold><named-content xmlns:xlink="http://www.w3.org/1999/xlink" content-type="dwc:institutional_code" xlink:title="Muséum national d’Histoire naturelle, Paris" xlink:href="http://grbio.org/institution/museum-national-dhistoire-naturelle-2" xlink:type="simple">MNHN</named-content> IM-2013-86216 and <named-content xmlns:xlink="http://www.w3.org/1999/xlink" content-type="dwc:institutional_code" xlink:title="Muséum national d’Histoire naturelle, Paris" xlink:href="http://grbio.org/institution/museum-national-dhistoire-naturelle-2" xlink:type="simple">MNHN</named-content> IM-2013-86217 in situ <bold>E</bold><named-content xmlns:xlink="http://www.w3.org/1999/xlink" content-type="dwc:institutional_code" xlink:title="Muséum national d’Histoire naturelle, Paris" xlink:href="http://grbio.org/institution/museum-national-dhistoire-naturelle-2" xlink:type="simple">MNHN</named-content> IM-2013-86209 on black background.</p></caption><graphic xmlns:xlink="http://www.w3.org/1999/xlink" xlink:href="zookeys-1152-045_article-98258__-g011.jpg" position="float" orientation="portrait" xlink:type="simple" id="oo_820839.jpg"><uri content-type="original_file" xlink:type="simple">https://binary.pensoft.net/fig/820839</uri></graphic></fig><p>Reproductive system (Fig. <xref ref-type="fig" rid="F12">12</xref>) with a long, narrow, curved ampulla that connects with the female gland complex and an irregular, elongate prostate. The prostate is wider than the ampulla, but it narrows substantially into a long, folded tube, before expanding into the short, wide deferent duct. The penis is unarmed. The vagina is elongate, several times narrower than the deferent duct, connecting directly to the large, oval bursa copulatrix. The smaller, elongate seminal receptacle also connects to the bursa copulatrix next to the vaginal connection, and the short uterine duct that enters the female gland complex. The bursa copulatrix is several times larger than the seminal receptacle.</p><fig id="F12" position="float" orientation="portrait"><object-id xmlns:xlink="http://www.w3.org/1999/xlink" content-type="doi" xlink:type="simple">10.3897/zookeys.1152.98258.figure12</object-id><object-id xmlns:xlink="http://www.w3.org/1999/xlink" content-type="arpha" xlink:type="simple">3FF2B069-951D-570D-B9F5-72D7F8C81C46</object-id><label>Figure 12.</label><caption><p>Drawing of the reproductive system of <italic><tp:taxon-name><tp:taxon-name-part taxon-name-part-type="genus" reg="Rostanga">Rostanga</tp:taxon-name-part><tp:taxon-name-part taxon-name-part-type="species" reg="poddubetskaiae">poddubetskaiae</tp:taxon-name-part></tp:taxon-name></italic> sp. nov., <named-content xmlns:xlink="http://www.w3.org/1999/xlink" content-type="dwc:institutional_code" xlink:title="Muséum national d’Histoire naturelle, Paris" xlink:href="http://grbio.org/institution/museum-national-dhistoire-naturelle-2" xlink:type="simple">MNHN</named-content> IM-2013-86202. Abbreviations: am, ampulla; bc, bursa copulatrix; dd, deferent duct; fg, female gland complex; pr, prostate; sr, seminal receptacle; vg, vagina.</p></caption><graphic xmlns:xlink="http://www.w3.org/1999/xlink" xlink:href="zookeys-1152-045_article-98258__-g012.jpg" position="float" orientation="portrait" xlink:type="simple" id="oo_820840.jpg"><uri content-type="original_file" xlink:type="simple">https://binary.pensoft.net/fig/820840</uri></graphic></fig><p>Radular formula 28 × 73.0.73 in a 23-mm long specimen (<named-content xmlns:xlink="http://www.w3.org/1999/xlink" content-type="dwc:institutional_code" xlink:title="Muséum national d’Histoire naturelle, Paris" xlink:href="http://grbio.org/institution/museum-national-dhistoire-naturelle-2" xlink:type="simple">MNHN</named-content> IM-2013-86208), 36 × 80.0.80 in a 26-mm long specimen (<named-content xmlns:xlink="http://www.w3.org/1999/xlink" content-type="dwc:institutional_code" xlink:title="Muséum national d’Histoire naturelle, Paris" xlink:href="http://grbio.org/institution/museum-national-dhistoire-naturelle-2" xlink:type="simple">MNHN</named-content> IM-2013-86205), and 37 × 81.0.81 in a 26-mm long (<named-content xmlns:xlink="http://www.w3.org/1999/xlink" content-type="dwc:institutional_code" xlink:title="Muséum national d’Histoire naturelle, Paris" xlink:href="http://grbio.org/institution/museum-national-dhistoire-naturelle-2" xlink:type="simple">MNHN</named-content> IM-2013-86209). Rachidian teeth absent. Inner and mid-lateral teeth hamate, having a small cusp and lacking denticles (Fig. <xref ref-type="fig" rid="F13">13A, B</xref>). Innermost teeth very small in comparison to mid-laterals (Fig. <xref ref-type="fig" rid="F13">13A</xref>). The teeth increase in size gradually towards the medial portion of the half-row (Fig. <xref ref-type="fig" rid="F13">13B</xref>). Outermost teeth small, decreasing in size gradually, and hamate (Fig. <xref ref-type="fig" rid="F13">13C</xref>), outermost one with 13–20 irregular denticles. No jaw was observed, labial cuticle smooth.</p><fig id="F13" position="float" orientation="portrait"><object-id xmlns:xlink="http://www.w3.org/1999/xlink" content-type="doi" xlink:type="simple">10.3897/zookeys.1152.98258.figure13</object-id><object-id xmlns:xlink="http://www.w3.org/1999/xlink" content-type="arpha" xlink:type="simple">CDF7AFAD-15D4-5CDA-BADC-468686688069</object-id><label>Figure 13.</label><caption><p><abbrev xmlns:xlink="http://www.w3.org/1999/xlink" xlink:title="Scanning Electron Microscopy" id="ABBRID0EM3BK" xlink:type="simple">SEM</abbrev> of the radula of specimens of <italic><tp:taxon-name><tp:taxon-name-part taxon-name-part-type="genus" reg="Rostanga">Rostanga</tp:taxon-name-part><tp:taxon-name-part taxon-name-part-type="species" reg="poddubetskaiae">poddubetskaiae</tp:taxon-name-part></tp:taxon-name></italic> sp. nov., <named-content xmlns:xlink="http://www.w3.org/1999/xlink" content-type="dwc:institutional_code" xlink:title="Muséum national d’Histoire naturelle, Paris" xlink:href="http://grbio.org/institution/museum-national-dhistoire-naturelle-2" xlink:type="simple">MNHN</named-content> IM-2013-86205 <bold>A</bold> innermost teeth <bold>B</bold> mid-lateral teeth <bold>C</bold> outer lateral teeth.</p></caption><graphic xmlns:xlink="http://www.w3.org/1999/xlink" xlink:href="zookeys-1152-045_article-98258__-g013.jpg" position="float" orientation="portrait" xlink:type="simple" id="oo_820841.jpg"><uri content-type="original_file" xlink:type="simple">https://binary.pensoft.net/fig/820841</uri></graphic></fig></tp:treatment-sec><tp:treatment-sec sec-type="biology" id="SECID0EK4BK"><title>Biology.</title><p>All the specimens were found on an unidentified species of sponge while SCUBA diving. The presence of these highly cryptic nudibranchs was initially determined in the field by observing the egg masses on the sponges. In most cases, to separate the nudibranchs, the sponges were brought to the lab and examined under a microscope.</p></tp:treatment-sec><tp:treatment-sec sec-type="etymology" id="SECID0EP4BK"><title>Etymology.</title><p>This species is named after Marina Poddubetskaia, indefatigable collector and diver, who first discovered the animals here described during the two of the Koumac expeditions.</p></tp:treatment-sec><tp:treatment-sec sec-type="remarks" id="SECID0EU4BK"><title>Remarks.</title><p><italic><tp:taxon-name><tp:taxon-name-part taxon-name-part-type="genus" reg="Rostanga">Rostanga</tp:taxon-name-part><tp:taxon-name-part taxon-name-part-type="species" reg="poddubetskaiae">poddubetskaiae</tp:taxon-name-part></tp:taxon-name></italic> sp. nov. is provisionally assigned to the genus <italic><tp:taxon-name><tp:taxon-name-part taxon-name-part-type="genus" reg="Rostanga">Rostanga</tp:taxon-name-part></tp:taxon-name></italic> based on the results of the molecular phylogenetic analyses, which place this species solidly nested within a clade containing other species identified as members of <italic><tp:taxon-name><tp:taxon-name-part taxon-name-part-type="genus" reg="Rostanga">Rostanga</tp:taxon-name-part></tp:taxon-name></italic>. However, there are some notable differences between <italic><tp:taxon-name><tp:taxon-name-part taxon-name-part-type="genus" reg="Rostanga">Rostanga</tp:taxon-name-part><tp:taxon-name-part taxon-name-part-type="species" reg="poddubetskaiae">poddubetskaiae</tp:taxon-name-part></tp:taxon-name></italic> sp. nov. and the diagnoses of the genus <italic><tp:taxon-name><tp:taxon-name-part taxon-name-part-type="genus" reg="Rostanga">Rostanga</tp:taxon-name-part></tp:taxon-name></italic> provided by <xref ref-type="bibr" rid="B78">Rudman and Avern (1989)</xref> and <xref ref-type="bibr" rid="B84">Valdés and Gosliner (2001)</xref>, such as the absence of jaws and elongate outermost radular teeth, and the presence of short caryophyllidia; moreover, the arrangement of the branchial leaves flattened against the dorsum and the presence of a dorsal ridge are unusual for a species of <italic><tp:taxon-name><tp:taxon-name-part taxon-name-part-type="genus" reg="Rostanga">Rostanga</tp:taxon-name-part></tp:taxon-name></italic>. Additional resolution in the phylogeny of dorid nudibranchs and a larger sample are needed before this species can be placed in a genus with confidence.</p><p><italic><tp:taxon-name><tp:taxon-name-part taxon-name-part-type="genus" reg="Rostanga">Rostanga</tp:taxon-name-part><tp:taxon-name-part taxon-name-part-type="species" reg="poddubetskaiae">poddubetskaiae</tp:taxon-name-part></tp:taxon-name></italic> sp. nov. appears to be sister to <italic><tp:taxon-name><tp:taxon-name-part taxon-name-part-type="genus" reg="Rostanga">Rostanga</tp:taxon-name-part><tp:taxon-name-part taxon-name-part-type="species" reg="elandsia">elandsia</tp:taxon-name-part></tp:taxon-name></italic> Garovoy, Valdés &amp; Gosliner, 2001 from South Africa, but additional species need to be included in the analysis to confirm those relationships. Morphologically, <italic><tp:taxon-name><tp:taxon-name-part taxon-name-part-type="genus" reg="Rostanga">R.</tp:taxon-name-part><tp:taxon-name-part taxon-name-part-type="species" reg="poddubetskaiae">poddubetskaiae</tp:taxon-name-part></tp:taxon-name></italic> sp. nov. exhibits a number of differences from other members of this genus, including the presence of a dorsal ridge, elongate rhinophores, a gill flattened against the body, and smooth, hamate inner and mid radular teeth, and short, pectinate outermost lateral teeth. The Indo-Pacific species of <italic><tp:taxon-name><tp:taxon-name-part taxon-name-part-type="genus" reg="Rostanga">Rostanga</tp:taxon-name-part></tp:taxon-name></italic> have been reviewed in papers by <xref ref-type="bibr" rid="B78">Rudman and Avern (1989)</xref>, <xref ref-type="bibr" rid="B5">Baba (1991)</xref>, and <xref ref-type="bibr" rid="B37">Garovoy et al. (2001)</xref>, and none of them have external and internal characteristics present in <italic><tp:taxon-name><tp:taxon-name-part taxon-name-part-type="genus" reg="Rostanga">R.</tp:taxon-name-part><tp:taxon-name-part taxon-name-part-type="species" reg="poddubetskaiae">poddubetskaiae</tp:taxon-name-part></tp:taxon-name></italic> sp. nov. The only exception is <italic><tp:taxon-name><tp:taxon-name-part taxon-name-part-type="genus" reg="Rostanga">Rostanga</tp:taxon-name-part><tp:taxon-name-part taxon-name-part-type="species" reg="crawfordi">crawfordi</tp:taxon-name-part></tp:taxon-name></italic> (Burn, 1969), described as <italic><tp:taxon-name><tp:taxon-name-part taxon-name-part-type="genus" reg="Rostanga">Rostanga</tp:taxon-name-part><tp:taxon-name-part taxon-name-part-type="species" reg="australis">australis</tp:taxon-name-part></tp:taxon-name></italic> Rudman &amp; Avern, 1989, which appears to have a dorsal ridge in some specimens (see <xref ref-type="bibr" rid="B78">Rudman and Avern 1989</xref>; <xref ref-type="bibr" rid="B20">Coleman 2008</xref>) and a similar external coloration to <italic><tp:taxon-name><tp:taxon-name-part taxon-name-part-type="genus" reg="Rostanga">R.</tp:taxon-name-part><tp:taxon-name-part taxon-name-part-type="species" reg="poddubetskaiae">poddubetskaiae</tp:taxon-name-part></tp:taxon-name></italic> sp. nov., but the radular teeth are very different: specifically, the outer teeth are elongate with numerous denticles on the tip.</p></tp:treatment-sec><ref-list><ref id="B78"><mixed-citation xmlns:xlink="http://www.w3.org/1999/xlink" xlink:type="simple"><person-group><name name-style="western"><surname>Rudman</surname><given-names>WB</given-names></name><name name-style="western"><surname>Avern</surname><given-names>GJ</given-names></name></person-group> (<year>1989</year>) <article-title>The genus <italic><tp:taxon-name><tp:taxon-name-part taxon-name-part-type="genus">Rostanga</tp:taxon-name-part></tp:taxon-name></italic> Bergh, 1879 (<tp:taxon-name><tp:taxon-name-part taxon-name-part-type="order">Nudibranchia</tp:taxon-name-part></tp:taxon-name>: <tp:taxon-name><tp:taxon-name-part taxon-name-part-type="family">Dorididae</tp:taxon-name-part></tp:taxon-name>) in the Indo-West Pacific.</article-title><source>Zoological Journal of the Linnean Society</source><volume>96</volume>(<issue>3</issue>): <fpage>281</fpage>–<lpage>338</lpage>. <ext-link xlink:type="simple" ext-link-type="doi" xlink:href="10.1111/j.1096-3642.1989.tb01832.x">https://doi.org/10.1111/j.1096-3642.1989.tb01832.x</ext-link></mixed-citation></ref><ref id="B84"><mixed-citation xmlns:xlink="http://www.w3.org/1999/xlink" xlink:type="simple"><person-group><name name-style="western"><surname>Valdés</surname><given-names>A</given-names></name><name name-style="western"><surname>Gosliner</surname><given-names>TM</given-names></name></person-group> (<year>2001</year>) <article-title>Systematics and phylogeny of the caryophyllidia-bearing dorids (<tp:taxon-name><tp:taxon-name-part taxon-name-part-type="phylum">Mollusca</tp:taxon-name-part></tp:taxon-name>, <tp:taxon-name><tp:taxon-name-part taxon-name-part-type="order">Nudibranchia</tp:taxon-name-part></tp:taxon-name>), with the description of a new genus and four new species from Indo-Pacific deep waters.</article-title><source>Zoological Journal of the Linnean Society</source><volume>133</volume>(<issue>2</issue>): <fpage>103</fpage>–<lpage>198</lpage>. <ext-link xlink:type="simple" ext-link-type="doi" xlink:href="10.1111/j.1096-3642.2001.tb00689.x">https://doi.org/10.1111/j.1096-3642.2001.tb00689.x</ext-link></mixed-citation></ref><ref id="B5"><mixed-citation xmlns:xlink="http://www.w3.org/1999/xlink" xlink:type="simple"><person-group><name name-style="western"><surname>Baba</surname><given-names>K</given-names></name></person-group> (<year>1991</year>) <article-title>Review of the genus <italic><tp:taxon-name><tp:taxon-name-part taxon-name-part-type="genus">Rostanga</tp:taxon-name-part></tp:taxon-name></italic> of Japan with the description of a new species (<tp:taxon-name><tp:taxon-name-part taxon-name-part-type="order">Nudibranchia</tp:taxon-name-part></tp:taxon-name>: <tp:taxon-name><tp:taxon-name-part taxon-name-part-type="family">Dorididae</tp:taxon-name-part></tp:taxon-name>).</article-title><source>Venus</source><volume>50</volume>: <fpage>43</fpage>–<lpage>53</lpage>. <ext-link xlink:type="simple" ext-link-type="doi" xlink:href="10.18941/venusjjm.50.1_43">https://doi.org/10.18941/venusjjm.50.1_43</ext-link></mixed-citation></ref><ref id="B37"><mixed-citation xmlns:xlink="http://www.w3.org/1999/xlink" xlink:type="simple"><person-group><name name-style="western"><surname>Garovoy</surname><given-names>JB</given-names></name><name name-style="western"><surname>Valdés</surname><given-names>A</given-names></name><name name-style="western"><surname>Gosliner</surname><given-names>TM</given-names></name></person-group> (<year>2001</year>) <article-title>Phylogeny of the genus <italic><tp:taxon-name><tp:taxon-name-part taxon-name-part-type="genus">Rostanga</tp:taxon-name-part></tp:taxon-name></italic> (<tp:taxon-name><tp:taxon-name-part taxon-name-part-type="order">Nudibranchia</tp:taxon-name-part></tp:taxon-name>), with descriptions of three new species from South Africa.</article-title><source>The Journal of Molluscan Studies</source><volume>67</volume>(<issue>2</issue>): <fpage>131</fpage>–<lpage>144</lpage>. <ext-link xlink:type="simple" ext-link-type="doi" xlink:href="10.1093/mollus/67.2.131">https://doi.org/10.1093/mollus/67.2.131</ext-link></mixed-citation></ref><ref id="B20"><mixed-citation xmlns:xlink="http://www.w3.org/1999/xlink" xlink:type="simple"><person-group><name name-style="western"><surname>Coleman</surname><given-names>N</given-names></name></person-group> (<year>2008</year>) Nudibranchs Encyclopedia: Catalogue of Asia/Indo-Pacific Sea Slugs. Neville Coleman’s Underwater Geographic, 416 pp.</mixed-citation></ref></ref-list></tp:taxon-treatment>
