# Supplementary material for: ﻿Seven new “cryptic” species of Discodorididae (Mollusca, Gastropoda, Nudibranchia) from New Caledonia
Source: Zookeys. 2023 Mar 7;1152:45–95. doi: 10.3897/zookeys.1152.98258 (PMC10194415; doi:10.3897/zookeys.1152.98258)
Supplement: XML Treatment for Sclerodoris [file zookeys.1152.98258-treatment11.xml]

<!DOCTYPE tp:taxon-treatment
  PUBLIC "-//TaxonX//DTD Taxonomic Treatment Publishing DTD v0 20100105//EN" "tax-treatment-NSO.dtd">
<tp:taxon-treatment xmlns:tp="http://www.plazi.org/taxpub"><tp:treatment-meta><kwd-group><label>Taxon classification</label><kwd>
                <named-content content-type="kingdom">Animalia</named-content>
              </kwd><kwd>
                <named-content content-type="order">Nudibranchia</named-content>
              </kwd><kwd>
                <named-content content-type="family">Discodorididae</named-content>
              </kwd></kwd-group><mixed-citation publication-type="journal"><person-group><name><surname>Innabi</surname><given-names>Julie</given-names></name><name><surname>Stout</surname><given-names>Carla C.</given-names></name><name><surname>Valdés</surname><given-names>Ángel</given-names></name></person-group><article-title>﻿Seven new “cryptic” species of <tp:taxon-name><tp:taxon-name-part taxon-name-part-type="family">Discodorididae</tp:taxon-name-part></tp:taxon-name> (<tp:taxon-name><tp:taxon-name-part taxon-name-part-type="phylum">Mollusca</tp:taxon-name-part></tp:taxon-name>, <tp:taxon-name><tp:taxon-name-part taxon-name-part-type="class">Gastropoda</tp:taxon-name-part></tp:taxon-name>, <tp:taxon-name><tp:taxon-name-part taxon-name-part-type="order">Nudibranchia</tp:taxon-name-part></tp:taxon-name>) from New Caledonia</article-title><source>Zookeys</source><day>07</day><month>03</month><year>2023</year><volume>1152</volume><fpage>45</fpage><lpage>95</lpage><pub-id pub-id-type="doi">10.3897/zookeys.1152.98258</pub-id></mixed-citation></tp:treatment-meta><tp:nomenclature><label>﻿Genus</label><tp:taxon-name>
              <object-id xmlns:xlink="http://www.w3.org/1999/xlink" content-type="arpha" xlink:type="simple">F9D89CF8-A249-5DF9-AC41-286790663BD6</object-id>
              <tp:taxon-name-part taxon-name-part-type="genus" reg="Sclerodoris">Sclerodoris</tp:taxon-name-part>
            </tp:taxon-name><tp:taxon-authority>Eliot, 1904</tp:taxon-authority><tp:nomenclature-citation-list><tp:nomenclature-citation><tp:taxon-name>
                  <tp:taxon-name-part taxon-name-part-type="genus" reg="Sclerodoris">Sclerodoris</tp:taxon-name-part>
                </tp:taxon-name><comment>Eliot, 1904: 361. Type species: <tp:taxon-name><tp:taxon-name-part taxon-name-part-type="genus" reg="Sclerodoris">Sclerodoris</tp:taxon-name-part><tp:taxon-name-part taxon-name-part-type="species" reg="tuberculata">tuberculata</tp:taxon-name-part></tp:taxon-name> Eliot, 1904, by subsequent designation by <xref ref-type="bibr" rid="B84">Valdés and Gosliner (2001)</xref>.</comment></tp:nomenclature-citation><tp:nomenclature-citation><tp:taxon-name>
                  <tp:taxon-name-part taxon-name-part-type="genus" reg="Gravieria"/>
                </tp:taxon-name><comment>?<tp:taxon-name><tp:taxon-name-part taxon-name-part-type="genus" reg="Gravieria">Gravieria</tp:taxon-name-part></tp:taxon-name> Vayssière, 1912: 29–30. Type species: <tp:taxon-name><tp:taxon-name-part taxon-name-part-type="genus" reg="Gravieria">Gravieria</tp:taxon-name-part><tp:taxon-name-part taxon-name-part-type="species" reg="rugosa">rugosa</tp:taxon-name-part></tp:taxon-name> Vayssière, 1912, by monotypy. </comment></tp:nomenclature-citation><tp:nomenclature-citation><tp:taxon-name>
                  <tp:taxon-name-part taxon-name-part-type="genus" reg="Tumbia">Tumbia</tp:taxon-name-part>
                </tp:taxon-name><comment>Burn, 1962b: 161–163. Type species: <tp:taxon-name><tp:taxon-name-part taxon-name-part-type="genus" reg="Asteronotus">Asteronotus</tp:taxon-name-part> (<tp:taxon-name-part taxon-name-part-type="subgenus" reg="Tumbia">Tumbia</tp:taxon-name-part>) <tp:taxon-name-part taxon-name-part-type="species" reg="trenberthi">trenberthi</tp:taxon-name-part></tp:taxon-name> Burn, 1962b [= <tp:taxon-name><tp:taxon-name-part taxon-name-part-type="genus" reg="Sclerodoris">Sclerodoris</tp:taxon-name-part><tp:taxon-name-part taxon-name-part-type="species" reg="trenberthi">trenberthi</tp:taxon-name-part></tp:taxon-name> (Burn, 1962b)], by monotypy.</comment></tp:nomenclature-citation></tp:nomenclature-citation-list></tp:nomenclature><tp:treatment-sec sec-type="remarks" id="SECID0EMGCK"><title>Remarks.</title><p>For an in-depth discussion of the characteristics of the genus <italic><tp:taxon-name><tp:taxon-name-part taxon-name-part-type="genus" reg="Sclerodoris">Sclerodoris</tp:taxon-name-part></tp:taxon-name></italic> and its synonyms see <xref ref-type="bibr" rid="B84">Valdés and Gosliner (2001)</xref>.</p></tp:treatment-sec><ref-list><ref id="B84"><mixed-citation xmlns:xlink="http://www.w3.org/1999/xlink" xlink:type="simple"><person-group><name name-style="western"><surname>Valdés</surname><given-names>A</given-names></name><name name-style="western"><surname>Gosliner</surname><given-names>TM</given-names></name></person-group> (<year>2001</year>) <article-title>Systematics and phylogeny of the caryophyllidia-bearing dorids (<tp:taxon-name><tp:taxon-name-part taxon-name-part-type="phylum">Mollusca</tp:taxon-name-part></tp:taxon-name>, <tp:taxon-name><tp:taxon-name-part taxon-name-part-type="order">Nudibranchia</tp:taxon-name-part></tp:taxon-name>), with the description of a new genus and four new species from Indo-Pacific deep waters.</article-title><source>Zoological Journal of the Linnean Society</source><volume>133</volume>(<issue>2</issue>): <fpage>103</fpage>–<lpage>198</lpage>. <ext-link xlink:type="simple" ext-link-type="doi" xlink:href="10.1111/j.1096-3642.2001.tb00689.x">https://doi.org/10.1111/j.1096-3642.2001.tb00689.x</ext-link></mixed-citation></ref></ref-list></tp:taxon-treatment>
