# Supplementary material for: ﻿Seven new “cryptic” species of Discodorididae (Mollusca, Gastropoda, Nudibranchia) from New Caledonia
Source: Zookeys. 2023 Mar 7;1152:45–95. doi: 10.3897/zookeys.1152.98258 (PMC10194415; doi:10.3897/zookeys.1152.98258)
Supplement: XML Treatment for Sclerodoris tuberculata [file zookeys.1152.98258-treatment12.xml]

<!DOCTYPE tp:taxon-treatment
  PUBLIC "-//TaxonX//DTD Taxonomic Treatment Publishing DTD v0 20100105//EN" "tax-treatment-NSO.dtd">
<tp:taxon-treatment xmlns:tp="http://www.plazi.org/taxpub"><tp:treatment-meta><kwd-group><label>Taxon classification</label><kwd>
                <named-content content-type="kingdom">Animalia</named-content>
              </kwd><kwd>
                <named-content content-type="order">Nudibranchia</named-content>
              </kwd><kwd>
                <named-content content-type="family">Discodorididae</named-content>
              </kwd></kwd-group><mixed-citation publication-type="journal"><person-group><name><surname>Innabi</surname><given-names>Julie</given-names></name><name><surname>Stout</surname><given-names>Carla C.</given-names></name><name><surname>Valdés</surname><given-names>Ángel</given-names></name></person-group><article-title>﻿Seven new “cryptic” species of <tp:taxon-name><tp:taxon-name-part taxon-name-part-type="family">Discodorididae</tp:taxon-name-part></tp:taxon-name> (<tp:taxon-name><tp:taxon-name-part taxon-name-part-type="phylum">Mollusca</tp:taxon-name-part></tp:taxon-name>, <tp:taxon-name><tp:taxon-name-part taxon-name-part-type="class">Gastropoda</tp:taxon-name-part></tp:taxon-name>, <tp:taxon-name><tp:taxon-name-part taxon-name-part-type="order">Nudibranchia</tp:taxon-name-part></tp:taxon-name>) from New Caledonia</article-title><source>Zookeys</source><day>07</day><month>03</month><year>2023</year><volume>1152</volume><fpage>45</fpage><lpage>95</lpage><pub-id pub-id-type="doi">10.3897/zookeys.1152.98258</pub-id></mixed-citation></tp:treatment-meta><tp:nomenclature><label>﻿</label><tp:taxon-name>
              <object-id xmlns:xlink="http://www.w3.org/1999/xlink" content-type="arpha" xlink:type="simple">035E119B-8A75-57F0-85A8-5A99EBACFD40</object-id>
              <tp:taxon-name-part taxon-name-part-type="genus" reg="Sclerodoris">Sclerodoris</tp:taxon-name-part>
              <tp:taxon-name-part taxon-name-part-type="species" reg="tuberculata">tuberculata</tp:taxon-name-part>
            </tp:taxon-name><tp:taxon-authority>Eliot, 1904</tp:taxon-authority><xref ref-type="fig" rid="F14">Figs 14A</xref><xref ref-type="fig" rid="F15">, 15A–C</xref><xref ref-type="fig" rid="F16">, 16A–C</xref><tp:nomenclature-citation-list><tp:nomenclature-citation><tp:taxon-name>
                  <tp:taxon-name-part taxon-name-part-type="genus" reg="Doris"/>
                  <tp:taxon-name-part taxon-name-part-type="species" reg="castanea"/>
                </tp:taxon-name><comment>?<tp:taxon-name><tp:taxon-name-part taxon-name-part-type="genus" reg="Doris">Doris</tp:taxon-name-part><tp:taxon-name-part taxon-name-part-type="species" reg="castanea">castanea</tp:taxon-name-part></tp:taxon-name> Kelaart, 1858: 110. Type locality: Sober Island, Tricomalie [= Trincomalee] harbor, Ceylon [= Sri Lanka]. </comment></tp:nomenclature-citation><tp:nomenclature-citation><tp:taxon-name>
                  <tp:taxon-name-part taxon-name-part-type="genus" reg="Sclerodoris">Sclerodoris</tp:taxon-name-part>
                  <tp:taxon-name-part taxon-name-part-type="species" reg="tuberculata">tuberculata</tp:taxon-name-part>
                </tp:taxon-name><comment>Eliot, 1904: 381–382. Type locality: Prison Island [= Changuu], Zanzibar harbor, Tanzania.</comment></tp:nomenclature-citation><tp:nomenclature-citation><tp:taxon-name>
                  <tp:taxon-name-part taxon-name-part-type="genus" reg="Sclerodoris">Sclerodoris</tp:taxon-name-part>
                  <tp:taxon-name-part taxon-name-part-type="species" reg="minor">minor</tp:taxon-name-part>
                </tp:taxon-name><comment>Eliot, 1904: 381. Type locality: Chuaka [= Chwaka], Zanzibar, Tanzania.</comment></tp:nomenclature-citation><tp:nomenclature-citation><tp:taxon-name>
                  <tp:taxon-name-part taxon-name-part-type="genus" reg="Sclerodoris">Sclerodoris</tp:taxon-name-part>
                  <tp:taxon-name-part taxon-name-part-type="species" reg="rubra">rubra</tp:taxon-name-part>
                </tp:taxon-name><comment>Eliot, 1904: 382–383. Type locality: reef off the east coast of Zanzibar, Tanzania.</comment></tp:nomenclature-citation><tp:nomenclature-citation><tp:taxon-name>
                  <tp:taxon-name-part taxon-name-part-type="genus" reg="Halgerda">Halgerda</tp:taxon-name-part>
                  <tp:taxon-name-part taxon-name-part-type="species" reg="rubra">rubra</tp:taxon-name-part>
                </tp:taxon-name><comment>Bergh, 1905: 126–127, pl. 4 fig. 2, pl. 15 figs 34–36. Type locality: Bandas [= Banda Islands], Indonesia, 36 m depth.</comment></tp:nomenclature-citation></tp:nomenclature-citation-list></tp:nomenclature><tp:treatment-sec sec-type="material" id="SECID0EMKCK"><title>Material examined.</title><p>Pointe de Pandop, Koumac, New Caledonia (<named-content xmlns:xlink="http://www.w3.org/1999/xlink" content-type="dwc:verbatimCoordinates" xlink:type="simple"><named-content content-type="geo-json" specific-use="{&#34;type&#34;:&#34;Point&#34;,&#34;coordinates&#34;:[164.275000,-20.581667]}" id="NCID0EVKCK" xlink:type="simple">20°34.9'S, 164°16.5'E</named-content></named-content>), 7 m depth [Koumac 2.1 stn. KR868], 26 Sep 2018, 1 specimen 44 mm long, dissected (<named-content xmlns:xlink="http://www.w3.org/1999/xlink" content-type="dwc:institutional_code" xlink:title="Muséum national d’Histoire naturelle, Paris" xlink:href="http://grbio.org/institution/museum-national-dhistoire-naturelle-2" xlink:type="simple">MNHN</named-content> IM-2013-86197, isolate JI10).</p></tp:treatment-sec><tp:treatment-sec sec-type="description" id="SECID0E5KCK"><title>Description.</title><p>Body oval, flattened, with an irregular, coriaceous texture (Fig. <xref ref-type="fig" rid="F14">14A</xref>). Branchial and rhinophoral sheaths somewhat elevated, simple, circular. Gill composed of eight short, tripinnate branchial leaves, arranged upright. Rhinophores short, lamellated, with 18 lamellae. Visceral hump clearly elevated over the rest of the mantle, with several lateral protuberances and a conspicuous depression mid-length. Dorsum completely covered with small caryophyllidia. Body color red, with several large, irregularly opaque white patches, mainly on the mantle margin and some white pigment irregularly scattered all over. Rhinophores and branchial leaves are the same color as the dorsum.</p><fig id="F14" position="float" orientation="portrait"><object-id xmlns:xlink="http://www.w3.org/1999/xlink" content-type="doi" xlink:type="simple">10.3897/zookeys.1152.98258.figure14</object-id><object-id xmlns:xlink="http://www.w3.org/1999/xlink" content-type="arpha" xlink:type="simple">D9E51BBF-AC6E-50E2-82FD-7077A2E0E722</object-id><label>Figure 14.</label><caption><p>Photographs of live animals of the genus <italic><tp:taxon-name><tp:taxon-name-part taxon-name-part-type="genus" reg="Sclerodoris">Sclerodoris</tp:taxon-name-part></tp:taxon-name></italic> Eliot, 1904 <bold>A</bold><italic><tp:taxon-name><tp:taxon-name-part taxon-name-part-type="genus" reg="Sclerodoris">Sclerodoris</tp:taxon-name-part><tp:taxon-name-part taxon-name-part-type="species" reg="tuberculata">tuberculata</tp:taxon-name-part></tp:taxon-name></italic> Eliot, 1904, <named-content xmlns:xlink="http://www.w3.org/1999/xlink" content-type="dwc:institutional_code" xlink:title="Muséum national d’Histoire naturelle, Paris" xlink:href="http://grbio.org/institution/museum-national-dhistoire-naturelle-2" xlink:type="simple">MNHN</named-content> IM-2013-86197 on black background <bold>B–D</bold> “<italic><tp:taxon-name><tp:taxon-name-part taxon-name-part-type="genus" reg="Sclerodoris">Sclerodoris</tp:taxon-name-part></tp:taxon-name></italic>” <italic><tp:taxon-name><tp:taxon-name-part taxon-name-part-type="genus" reg="Sclerodoris"/><tp:taxon-name-part taxon-name-part-type="species" reg="dutertrei">dutertrei</tp:taxon-name-part></tp:taxon-name></italic> sp. nov., Holotype (<named-content xmlns:xlink="http://www.w3.org/1999/xlink" content-type="dwc:institutional_code" xlink:title="Muséum national d’Histoire naturelle, Paris" xlink:href="http://grbio.org/institution/museum-national-dhistoire-naturelle-2" xlink:type="simple">MNHN</named-content> IM-2013-86193) on black background (<bold>B</bold>), <named-content xmlns:xlink="http://www.w3.org/1999/xlink" content-type="dwc:institutional_code" xlink:title="Muséum national d’Histoire naturelle, Paris" xlink:href="http://grbio.org/institution/museum-national-dhistoire-naturelle-2" xlink:type="simple">MNHN</named-content> IM-2013-86195 on black background (<bold>C</bold>), <named-content xmlns:xlink="http://www.w3.org/1999/xlink" content-type="dwc:institutional_code" xlink:title="Muséum national d’Histoire naturelle, Paris" xlink:href="http://grbio.org/institution/museum-national-dhistoire-naturelle-2" xlink:type="simple">MNHN</named-content> IM-2013-86194 on black background (<bold>D</bold>) <bold>E</bold><italic><tp:taxon-name><tp:taxon-name-part taxon-name-part-type="genus" reg="Sclerodoris">Sclerodoris</tp:taxon-name-part><tp:taxon-name-part taxon-name-part-type="species" reg="faninozi">faninozi</tp:taxon-name-part></tp:taxon-name></italic> sp. nov., Holotype (<named-content xmlns:xlink="http://www.w3.org/1999/xlink" content-type="dwc:institutional_code" xlink:title="Muséum national d’Histoire naturelle, Paris" xlink:href="http://grbio.org/institution/museum-national-dhistoire-naturelle-2" xlink:type="simple">MNHN</named-content> IM-2013-86198) on black background.</p></caption><graphic xmlns:xlink="http://www.w3.org/1999/xlink" xlink:href="zookeys-1152-045_article-98258__-g014.jpg" position="float" orientation="portrait" xlink:type="simple" id="oo_820842.jpg"><uri content-type="original_file" xlink:type="simple">https://binary.pensoft.net/fig/820842</uri></graphic></fig><p>Reproductive system (Fig. <xref ref-type="fig" rid="F15">15A, B</xref>) with a long, wide, convoluted ampulla with several folds, which connects with the female gland complex and the oval, flattened prostate. The prostate narrows substantially into a long, straight duct, before expanding into the short, wide deferent duct. The penis is armed with triangular spines, varying in size (Fig. <xref ref-type="fig" rid="F15">15C</xref>) with thickened bases and sharp cusps. The vagina is elongate, narrow, as wide as the deferent duct, connecting directly to the large, oval bursa copulatrix. The elongate seminal receptacle also connects to the bursa copulatrix next to the vaginal connection, and the short uterine duct that enters the female gland complex (Fig. <xref ref-type="fig" rid="F15">15B</xref>). The bursa copulatrix is ~ 4× as large as the seminal receptable. An accessory gland connects to the genial atrium where the deferent duct and the vagina meet. The accessory gland is granular in texture and approximately as large as the seminal receptable.</p><fig id="F15" position="float" orientation="portrait"><object-id xmlns:xlink="http://www.w3.org/1999/xlink" content-type="doi" xlink:type="simple">10.3897/zookeys.1152.98258.figure15</object-id><object-id xmlns:xlink="http://www.w3.org/1999/xlink" content-type="arpha" xlink:type="simple">930AFA1C-C079-51D1-9958-4FFEC96E97AD</object-id><label>Figure 15.</label><caption><p>Drawing of the reproductive system of specimens of the genus <italic><tp:taxon-name><tp:taxon-name-part taxon-name-part-type="genus" reg="Sclerodoris">Sclerodoris</tp:taxon-name-part></tp:taxon-name></italic> Eliot, 1904 <bold>A–C</bold><italic><tp:taxon-name><tp:taxon-name-part taxon-name-part-type="genus" reg="Sclerodoris">Sclerodoris</tp:taxon-name-part><tp:taxon-name-part taxon-name-part-type="species" reg="tuberculata">tuberculata</tp:taxon-name-part></tp:taxon-name></italic> Eliot, 1904, <named-content xmlns:xlink="http://www.w3.org/1999/xlink" content-type="dwc:institutional_code" xlink:title="Muséum national d’Histoire naturelle, Paris" xlink:href="http://grbio.org/institution/museum-national-dhistoire-naturelle-2" xlink:type="simple">MNHN</named-content> IM-2013-86197, general view (<bold>A</bold>), detail of the bursa copulatrix and seminal receptable (<bold>B</bold>), penial spines (<bold>C</bold>) <bold>D–F</bold><italic><tp:taxon-name><tp:taxon-name-part taxon-name-part-type="genus" reg="Sclerodoris">Sclerodoris</tp:taxon-name-part><tp:taxon-name-part taxon-name-part-type="species" reg="faninozi">faninozi</tp:taxon-name-part></tp:taxon-name></italic> sp. nov., Holotype (<named-content xmlns:xlink="http://www.w3.org/1999/xlink" content-type="dwc:institutional_code" xlink:title="Muséum national d’Histoire naturelle, Paris" xlink:href="http://grbio.org/institution/museum-national-dhistoire-naturelle-2" xlink:type="simple">MNHN</named-content> IM-2013-86198), general view (<bold>D</bold>), detail of the bursa copulatrix and seminal receptable (<bold>E</bold>), penial spines (<bold>F</bold>) <bold>G</bold> “<italic><tp:taxon-name><tp:taxon-name-part taxon-name-part-type="genus" reg="Sclerodoris">Sclerodoris</tp:taxon-name-part></tp:taxon-name></italic>” <italic><tp:taxon-name><tp:taxon-name-part taxon-name-part-type="genus" reg="Sclerodoris"/><tp:taxon-name-part taxon-name-part-type="species" reg="dutertrei">dutertrei</tp:taxon-name-part></tp:taxon-name></italic> sp. nov., <named-content xmlns:xlink="http://www.w3.org/1999/xlink" content-type="dwc:institutional_code" xlink:title="Muséum national d’Histoire naturelle, Paris" xlink:href="http://grbio.org/institution/museum-national-dhistoire-naturelle-2" xlink:type="simple">MNHN</named-content> IM-2013-86193. Abbreviations: ag, accessory gland; am, ampulla; bc, bursa copulatrix; dd, deferent duct; fg, female gland complex; pr, prostate; sr, seminal receptacle; vg, vagina.</p></caption><graphic xmlns:xlink="http://www.w3.org/1999/xlink" xlink:href="zookeys-1152-045_article-98258__-g015.jpg" position="float" orientation="portrait" xlink:type="simple" id="oo_820843.jpg"><uri content-type="original_file" xlink:type="simple">https://binary.pensoft.net/fig/820843</uri></graphic></fig><p>Radular formula 38 × 49.0.49 in a 44-mm long specimen (<named-content xmlns:xlink="http://www.w3.org/1999/xlink" content-type="dwc:institutional_code" xlink:title="Muséum national d’Histoire naturelle, Paris" xlink:href="http://grbio.org/institution/museum-national-dhistoire-naturelle-2" xlink:type="simple">MNHN</named-content> IM-2013-86197). Rachidian teeth absent. Inner and mid-lateral teeth hamate, having an elongate cusp and lacking denticles (Fig. <xref ref-type="fig" rid="F16">16A, B</xref>). Innermost teeth very small in comparison to mid-laterals (Fig. <xref ref-type="fig" rid="F16">16A</xref>). The teeth increase in size gradually towards the medial portion of the half-row. Outermost teeth small, decreasing in size gradually, composed of a short, blunt cusp with numerous small denticles (Fig. <xref ref-type="fig" rid="F13">13C</xref>). No jaw was observed, labial cuticle smooth.</p><fig id="F16" position="float" orientation="portrait"><object-id xmlns:xlink="http://www.w3.org/1999/xlink" content-type="doi" xlink:type="simple">10.3897/zookeys.1152.98258.figure16</object-id><object-id xmlns:xlink="http://www.w3.org/1999/xlink" content-type="arpha" xlink:type="simple">E3A62EBE-5570-5FC7-A3F4-48F39FD98B70</object-id><label>Figure 16.</label><caption><p><abbrev xmlns:xlink="http://www.w3.org/1999/xlink" xlink:title="Scanning Electron Microscopy" id="ABBRID0EESCK" xlink:type="simple">SEM</abbrev> of the radula of specimens of the genus <italic><tp:taxon-name><tp:taxon-name-part taxon-name-part-type="genus" reg="Sclerodoris">Sclerodoris</tp:taxon-name-part></tp:taxon-name></italic> Eliot, 1904 <bold>A–C</bold><italic><tp:taxon-name><tp:taxon-name-part taxon-name-part-type="genus" reg="Sclerodoris">Sclerodoris</tp:taxon-name-part><tp:taxon-name-part taxon-name-part-type="species" reg="tuberculata">tuberculata</tp:taxon-name-part></tp:taxon-name></italic> Eliot, 1904, <named-content xmlns:xlink="http://www.w3.org/1999/xlink" content-type="dwc:institutional_code" xlink:title="Muséum national d’Histoire naturelle, Paris" xlink:href="http://grbio.org/institution/museum-national-dhistoire-naturelle-2" xlink:type="simple">MNHN</named-content> IM-2013-86197, innermost teeth (<bold>A</bold>), mid-lateral teeth (<bold>B</bold>), outer lateral teeth (<bold>C</bold>) <bold>D–F</bold> “<italic><tp:taxon-name><tp:taxon-name-part taxon-name-part-type="genus" reg="Sclerodoris">Sclerodoris</tp:taxon-name-part></tp:taxon-name></italic>” <italic><tp:taxon-name><tp:taxon-name-part taxon-name-part-type="genus" reg="Sclerodoris"/><tp:taxon-name-part taxon-name-part-type="species" reg="dutertrei">dutertrei</tp:taxon-name-part></tp:taxon-name></italic> sp. nov., <named-content xmlns:xlink="http://www.w3.org/1999/xlink" content-type="dwc:institutional_code" xlink:title="Muséum national d’Histoire naturelle, Paris" xlink:href="http://grbio.org/institution/museum-national-dhistoire-naturelle-2" xlink:type="simple">MNHN</named-content> IM-2013-86195, innermost teeth (<bold>D</bold>), mid-lateral teeth (<bold>E</bold>), outer lateral teeth (<bold>F</bold>) <bold>G–I</bold><italic><tp:taxon-name><tp:taxon-name-part taxon-name-part-type="genus" reg="Sclerodoris">Sclerodoris</tp:taxon-name-part><tp:taxon-name-part taxon-name-part-type="species" reg="faninozi">faninozi</tp:taxon-name-part></tp:taxon-name></italic> sp. nov., Holotype (<named-content xmlns:xlink="http://www.w3.org/1999/xlink" content-type="dwc:institutional_code" xlink:title="Muséum national d’Histoire naturelle, Paris" xlink:href="http://grbio.org/institution/museum-national-dhistoire-naturelle-2" xlink:type="simple">MNHN</named-content> IM-2013-86198), innermost teeth (<bold>G</bold>), mid-lateral teeth (<bold>H</bold>), outer lateral teeth (<bold>I</bold>).</p></caption><graphic xmlns:xlink="http://www.w3.org/1999/xlink" xlink:href="zookeys-1152-045_article-98258__-g016.jpg" position="float" orientation="portrait" xlink:type="simple" id="oo_820844.jpg"><uri content-type="original_file" xlink:type="simple">https://binary.pensoft.net/fig/820844</uri></graphic></fig></tp:treatment-sec><tp:treatment-sec sec-type="biology" id="SECID0E6UCK"><title>Biology.</title><p>Rare, found under rocks at 7 m depth. Widespread in the Indo-Pacific region. The single specimen was found under a rock while SCUBA diving where it was highly cryptic.</p></tp:treatment-sec><tp:treatment-sec sec-type="remarks" id="SECID0EEVCK"><title>Remarks.</title><p><xref ref-type="bibr" rid="B28">Eliot (1904)</xref> described <italic><tp:taxon-name><tp:taxon-name-part taxon-name-part-type="genus" reg="Sclerodoris">Sclerodoris</tp:taxon-name-part><tp:taxon-name-part taxon-name-part-type="species" reg="tuberculata">tuberculata</tp:taxon-name-part></tp:taxon-name></italic> based on one specimen collected in Zanzibar as follows: “Dark brown with sandy spots, exactly like a sponge splashed with sand. Underside clear bright brownish red. Branchial pocket crenulate. The middle part of back covered with conical warts, which form an irregular keel; smaller warts on mantle-edge. Rhinophores red; branchiae eight, voluminous; axes red, tips white. Animal alters shape, sometimes rather high, sometimes quite flat like <italic><tp:taxon-name><tp:taxon-name-part taxon-name-part-type="genus" reg="Platydoris">Platydoris</tp:taxon-name-part></tp:taxon-name></italic>. Consistency quite hard and rather rough. Two depressions with deep black markings as in some species of <italic><tp:taxon-name><tp:taxon-name-part taxon-name-part-type="genus" reg="Trippa">Trippa</tp:taxon-name-part></tp:taxon-name></italic>.” In the same paper <xref ref-type="bibr" rid="B28">Eliot (1904)</xref> introduced two additional species also resembling sponges, <italic><tp:taxon-name><tp:taxon-name-part taxon-name-part-type="genus" reg="Sclerodoris">Sclerodoris</tp:taxon-name-part><tp:taxon-name-part taxon-name-part-type="species" reg="minor">minor</tp:taxon-name-part></tp:taxon-name></italic> Eliot, 1904, and <italic><tp:taxon-name><tp:taxon-name-part taxon-name-part-type="genus" reg="Sclerodoris">Sclerodoris</tp:taxon-name-part><tp:taxon-name-part taxon-name-part-type="species" reg="rubra">rubra</tp:taxon-name-part></tp:taxon-name></italic> Eliot, 1904, both synonyms of <italic><tp:taxon-name><tp:taxon-name-part taxon-name-part-type="genus" reg="Sclerodoris">S.</tp:taxon-name-part><tp:taxon-name-part taxon-name-part-type="species" reg="tuberculata">tuberculata</tp:taxon-name-part></tp:taxon-name></italic>. <italic><tp:taxon-name><tp:taxon-name-part taxon-name-part-type="genus" reg="Sclerodoris">Sclerodoris</tp:taxon-name-part><tp:taxon-name-part taxon-name-part-type="species" reg="tuberculata">tuberculata</tp:taxon-name-part></tp:taxon-name></italic> is considered a widespread species in the Indo-Pacific region and is well documented in the literature (<xref ref-type="bibr" rid="B84">Valdés and Gosliner 2001</xref>; <xref ref-type="bibr" rid="B88">Yonow 2008</xref>; <xref ref-type="bibr" rid="B38">Gosliner et al. 2018</xref>; <xref ref-type="bibr" rid="B60">Nakano 2018</xref>). The material here examined is consistent with the original description of <italic><tp:taxon-name><tp:taxon-name-part taxon-name-part-type="genus" reg="Sclerodoris">S.</tp:taxon-name-part><tp:taxon-name-part taxon-name-part-type="species" reg="tuberculata">tuberculata</tp:taxon-name-part></tp:taxon-name></italic> and subsequent records; however, a record of this species from New Caledonia (<xref ref-type="bibr" rid="B42">Hervé 2010</xref>) is probably the closely related species <italic><tp:taxon-name><tp:taxon-name-part taxon-name-part-type="genus" reg="Sclerodoris">Sclerodoris</tp:taxon-name-part><tp:taxon-name-part taxon-name-part-type="species" reg="rubicunda">rubicunda</tp:taxon-name-part></tp:taxon-name></italic> (Baba, 1949).</p><p><xref ref-type="bibr" rid="B29">Eliot (1906)</xref> suggested that <italic><tp:taxon-name><tp:taxon-name-part taxon-name-part-type="genus" reg="Doris">Doris</tp:taxon-name-part><tp:taxon-name-part taxon-name-part-type="species" reg="castanea">castanea</tp:taxon-name-part></tp:taxon-name></italic> Kelaart, 1858 was possibly the same species as <italic><tp:taxon-name><tp:taxon-name-part taxon-name-part-type="genus" reg="Sclerodoris">Sclerodoris</tp:taxon-name-part><tp:taxon-name-part taxon-name-part-type="species" reg="tuberculata">tuberculata</tp:taxon-name-part></tp:taxon-name></italic> Eliot, 1904, but indicated the identity of the latter could not be established with certainty based on the type material. <xref ref-type="bibr" rid="B29">Eliot (1906</xref>: pl. 42, figs 6, 7) reproduced the original drawing by Kelaart, which clearly resembles a dark specimen of <italic><tp:taxon-name><tp:taxon-name-part taxon-name-part-type="genus" reg="Sclerodoris">S.</tp:taxon-name-part><tp:taxon-name-part taxon-name-part-type="species" reg="tuberculata">tuberculata</tp:taxon-name-part></tp:taxon-name></italic>. Later, <xref ref-type="bibr" rid="B30">Eliot (1908)</xref> regarded <italic><tp:taxon-name><tp:taxon-name-part taxon-name-part-type="genus" reg="Sclerodoris">Sclerodoris</tp:taxon-name-part><tp:taxon-name-part taxon-name-part-type="species" reg="rubra">rubra</tp:taxon-name-part></tp:taxon-name></italic> Eliot, 1904 as a senior synonym of <italic><tp:taxon-name><tp:taxon-name-part taxon-name-part-type="genus" reg="Halgerda">Halgerda</tp:taxon-name-part><tp:taxon-name-part taxon-name-part-type="species" reg="rubra">rubra</tp:taxon-name-part></tp:taxon-name></italic> Bergh, 1905.</p><p><xref ref-type="bibr" rid="B2">Allan (1947)</xref> reported <italic><tp:taxon-name><tp:taxon-name-part taxon-name-part-type="genus" reg="Sclerodoris">S.</tp:taxon-name-part><tp:taxon-name-part taxon-name-part-type="species" reg="tuberculata">tuberculata</tp:taxon-name-part></tp:taxon-name></italic> from New South Wales, Australia, under the genus name <italic><tp:taxon-name><tp:taxon-name-part taxon-name-part-type="genus" reg="Peronodoris">Peronodoris</tp:taxon-name-part></tp:taxon-name></italic> Bergh, 1904 and commented on <xref ref-type="bibr" rid="B29">Eliot’s (1906)</xref> proposed synonymy between this species and <italic><tp:taxon-name><tp:taxon-name-part taxon-name-part-type="genus" reg="Doris">D.</tp:taxon-name-part><tp:taxon-name-part taxon-name-part-type="species" reg="castanea">castanea</tp:taxon-name-part></tp:taxon-name></italic>. <xref ref-type="bibr" rid="B2">Allan (1947)</xref> indicated that “although the colour sketch of the upper surface of Kelaart’s specimen resembles that of our specimen to a very slight degree,” the undersurface is exactly like the color sketch of the New South Wales material of <italic><tp:taxon-name><tp:taxon-name-part taxon-name-part-type="genus" reg="Sclerodoris">S.</tp:taxon-name-part><tp:taxon-name-part taxon-name-part-type="species" reg="tuberculata">tuberculata</tp:taxon-name-part></tp:taxon-name></italic>. <xref ref-type="bibr" rid="B2">Allan (1947)</xref> concluded that whether <italic><tp:taxon-name><tp:taxon-name-part taxon-name-part-type="genus" reg="Sclerodoris">S.</tp:taxon-name-part><tp:taxon-name-part taxon-name-part-type="species" reg="tuberculata">tuberculata</tp:taxon-name-part></tp:taxon-name></italic> was eventually to become a synonym of <italic><tp:taxon-name><tp:taxon-name-part taxon-name-part-type="genus" reg="Doris">D.</tp:taxon-name-part><tp:taxon-name-part taxon-name-part-type="species" reg="castanea">castanea</tp:taxon-name-part></tp:taxon-name></italic> remained to be seen, as fresh material from the two type localities needs to be examined before this can be determined.</p><p><xref ref-type="bibr" rid="B75">Rudman (1978)</xref> endorsed <xref ref-type="bibr" rid="B30">Eliot’s (1908)</xref> decision to synonymize <italic><tp:taxon-name><tp:taxon-name-part taxon-name-part-type="genus" reg="Halgerda">Halgerda</tp:taxon-name-part><tp:taxon-name-part taxon-name-part-type="species" reg="rubra">rubra</tp:taxon-name-part></tp:taxon-name></italic> Bergh, 1905 with <italic><tp:taxon-name><tp:taxon-name-part taxon-name-part-type="genus" reg="Sclerodoris">Sclerodoris</tp:taxon-name-part><tp:taxon-name-part taxon-name-part-type="species" reg="rubra">rubra</tp:taxon-name-part></tp:taxon-name></italic> Eliot, 1904. At the same time <xref ref-type="bibr" rid="B75">Rudman (1978)</xref> regarded <italic><tp:taxon-name><tp:taxon-name-part taxon-name-part-type="genus" reg="Sclerodoris">Sclerodoris</tp:taxon-name-part><tp:taxon-name-part taxon-name-part-type="species" reg="rubra">rubra</tp:taxon-name-part></tp:taxon-name></italic> Eliot, 1904 and <italic><tp:taxon-name><tp:taxon-name-part taxon-name-part-type="genus" reg="Sclerodoris">Sclerodoris</tp:taxon-name-part><tp:taxon-name-part taxon-name-part-type="species" reg="minor">minor</tp:taxon-name-part></tp:taxon-name></italic> Eliot, 1904 as synonyms of <italic><tp:taxon-name><tp:taxon-name-part taxon-name-part-type="genus" reg="Sclerodoris">Sclerodoris</tp:taxon-name-part><tp:taxon-name-part taxon-name-part-type="species" reg="tuberculata">tuberculata</tp:taxon-name-part></tp:taxon-name></italic> Eliot, 1904, and based on the Principle of First Reviser (<xref ref-type="bibr" rid="B43">ICZN 1999</xref>: Article 24), <xref ref-type="bibr" rid="B75">Rudman (1978)</xref> established <italic><tp:taxon-name><tp:taxon-name-part taxon-name-part-type="genus" reg="Sclerodoris">S.</tp:taxon-name-part><tp:taxon-name-part taxon-name-part-type="species" reg="tuberculata">tuberculata</tp:taxon-name-part></tp:taxon-name></italic> as the valid name for this species. <xref ref-type="bibr" rid="B75">Rudman (1978)</xref> also commented that the original description of <italic><tp:taxon-name><tp:taxon-name-part taxon-name-part-type="genus" reg="Doris">D.</tp:taxon-name-part><tp:taxon-name-part taxon-name-part-type="species" reg="castanea">castanea</tp:taxon-name-part></tp:taxon-name></italic> by <xref ref-type="bibr" rid="B50">Kelaart (1858)</xref> was most inadequate and therefore best to ignore it. In this paper we follow <xref ref-type="bibr" rid="B75">Rudman’s (1978)</xref> conclusion and regard <italic><tp:taxon-name><tp:taxon-name-part taxon-name-part-type="genus" reg="Sclerodoris">Sclerodoris</tp:taxon-name-part><tp:taxon-name-part taxon-name-part-type="species" reg="tuberculata">tuberculata</tp:taxon-name-part></tp:taxon-name></italic> Eliot, 1904 as the valid name for this species with the synonymies established above. We also leave the question of the identity of <italic><tp:taxon-name><tp:taxon-name-part taxon-name-part-type="genus" reg="Doris">D.</tp:taxon-name-part><tp:taxon-name-part taxon-name-part-type="species" reg="castanea">castanea</tp:taxon-name-part></tp:taxon-name></italic> as unresolved.</p><p><xref ref-type="bibr" rid="B42">Hervé (2010)</xref> reported <italic><tp:taxon-name><tp:taxon-name-part taxon-name-part-type="genus" reg="Sclerodoris">Sclerodoris</tp:taxon-name-part><tp:taxon-name-part taxon-name-part-type="species" reg="tuberculata">tuberculata</tp:taxon-name-part></tp:taxon-name></italic> from New Caledonia but based on the photographs published (<xref ref-type="bibr" rid="B42">Hervé 2010</xref>: 214), it seems that these records correspond to <italic><tp:taxon-name><tp:taxon-name-part taxon-name-part-type="genus" reg="Sclerodoris">Sclerodoris</tp:taxon-name-part><tp:taxon-name-part taxon-name-part-type="species" reg="rubicunda">rubicunda</tp:taxon-name-part></tp:taxon-name></italic> (Baba, 1949). The present study is the first confirmed record of <italic><tp:taxon-name><tp:taxon-name-part taxon-name-part-type="genus" reg="Sclerodoris">Sclerodoris</tp:taxon-name-part><tp:taxon-name-part taxon-name-part-type="species" reg="tuberculata">tuberculata</tp:taxon-name-part></tp:taxon-name></italic> from New Caledonia.</p></tp:treatment-sec><tp:treatment-sec><!--Section generated to contain objects referenced in tp:taxon-treatment.--><fig id="F13" position="float" orientation="portrait"><object-id xmlns:xlink="http://www.w3.org/1999/xlink" content-type="doi" xlink:type="simple">10.3897/zookeys.1152.98258.figure13</object-id><object-id xmlns:xlink="http://www.w3.org/1999/xlink" content-type="arpha" xlink:type="simple">CDF7AFAD-15D4-5CDA-BADC-468686688069</object-id><label>Figure 13.</label><caption><p><abbrev xmlns:xlink="http://www.w3.org/1999/xlink" xlink:title="Scanning Electron Microscopy" id="ABBRID0EM3BK" xlink:type="simple">SEM</abbrev> of the radula of specimens of <italic><tp:taxon-name><tp:taxon-name-part taxon-name-part-type="genus" reg="Rostanga">Rostanga</tp:taxon-name-part><tp:taxon-name-part taxon-name-part-type="species" reg="poddubetskaiae">poddubetskaiae</tp:taxon-name-part></tp:taxon-name></italic> sp. nov., <named-content xmlns:xlink="http://www.w3.org/1999/xlink" content-type="dwc:institutional_code" xlink:title="Muséum national d’Histoire naturelle, Paris" xlink:href="http://grbio.org/institution/museum-national-dhistoire-naturelle-2" xlink:type="simple">MNHN</named-content> IM-2013-86205 <bold>A</bold> innermost teeth <bold>B</bold> mid-lateral teeth <bold>C</bold> outer lateral teeth.</p></caption><graphic xmlns:xlink="http://www.w3.org/1999/xlink" xlink:href="zookeys-1152-045_article-98258__-g013.jpg" position="float" orientation="portrait" xlink:type="simple" id="oo_820841.jpg"><uri content-type="original_file" xlink:type="simple">https://binary.pensoft.net/fig/820841</uri></graphic></fig></tp:treatment-sec><ref-list><ref id="B28"><mixed-citation xmlns:xlink="http://www.w3.org/1999/xlink" xlink:type="simple"><person-group><name name-style="western"><surname>Eliot</surname><given-names>CNE</given-names></name></person-group> (<year>1904</year>) <article-title>On some nudibranchs from East Africa and Zanzibar part. III.</article-title><source>Proceedings of the Zoological Society of London</source><volume>1903</volume>: <fpage>354</fpage>–<lpage>385</lpage>.</mixed-citation></ref><ref id="B84"><mixed-citation xmlns:xlink="http://www.w3.org/1999/xlink" xlink:type="simple"><person-group><name name-style="western"><surname>Valdés</surname><given-names>A</given-names></name><name name-style="western"><surname>Gosliner</surname><given-names>TM</given-names></name></person-group> (<year>2001</year>) <article-title>Systematics and phylogeny of the caryophyllidia-bearing dorids (<tp:taxon-name><tp:taxon-name-part taxon-name-part-type="phylum">Mollusca</tp:taxon-name-part></tp:taxon-name>, <tp:taxon-name><tp:taxon-name-part taxon-name-part-type="order">Nudibranchia</tp:taxon-name-part></tp:taxon-name>), with the description of a new genus and four new species from Indo-Pacific deep waters.</article-title><source>Zoological Journal of the Linnean Society</source><volume>133</volume>(<issue>2</issue>): <fpage>103</fpage>–<lpage>198</lpage>. <ext-link xlink:type="simple" ext-link-type="doi" xlink:href="10.1111/j.1096-3642.2001.tb00689.x">https://doi.org/10.1111/j.1096-3642.2001.tb00689.x</ext-link></mixed-citation></ref><ref id="B88"><mixed-citation xmlns:xlink="http://www.w3.org/1999/xlink" xlink:type="simple"><person-group><name name-style="western"><surname>Yonow</surname><given-names>N</given-names></name></person-group> (<year>2008</year>) <source>Sea Slugs of the Red Sea.</source><publisher-name>Pensoft</publisher-name>, <publisher-loc>Sofia</publisher-loc>, <size units="page">303 pp</size>.</mixed-citation></ref><ref id="B38"><mixed-citation xmlns:xlink="http://www.w3.org/1999/xlink" xlink:type="simple"><person-group><name name-style="western"><surname>Gosliner</surname><given-names>TM</given-names></name><name name-style="western"><surname>Valdés</surname><given-names>A</given-names></name><name name-style="western"><surname>Behrens</surname><given-names>DW</given-names></name></person-group> (<year>2018</year>) <source>Nudibranch and Sea Slug Identification: Indo-Pacific (2<sup>nd</sup> Ed.).</source><publisher-name>New World Publications</publisher-name>, <publisher-loc>Jacksonville, Florida</publisher-loc>, <size units="page">451 pp</size>.</mixed-citation></ref><ref id="B60"><mixed-citation xmlns:xlink="http://www.w3.org/1999/xlink" xlink:type="simple"><person-group><name name-style="western"><surname>Nakano</surname><given-names>R</given-names></name></person-group> (<year>2018</year>) <source>Field Guide to Sea Slugs and Nudibranchs of Japan.</source><publisher-name>Bun-ichi Sogo</publisher-name>, <publisher-loc>Shizuoka, Japan</publisher-loc>, <size units="page">543 pp</size>.</mixed-citation></ref><ref id="B42"><mixed-citation xmlns:xlink="http://www.w3.org/1999/xlink" xlink:type="simple"><person-group><name name-style="western"><surname>Hervé</surname><given-names>J-F</given-names></name></person-group> (<year>2010</year>) <source>Guide des Nudibranchs de Nouvelle-Calédonie et Autres Opisthobranches.</source><publisher-name>Catherine Ledru</publisher-name>, <publisher-loc>Nouméa, New Caledonia</publisher-loc>, <size units="page">401 pp</size>.</mixed-citation></ref><ref id="B29"><mixed-citation xmlns:xlink="http://www.w3.org/1999/xlink" xlink:type="simple"><person-group><name name-style="western"><surname>Eliot</surname><given-names>CNE</given-names></name></person-group> (<year>1906</year>) <article-title>On the nudibranchs of Southern India and Ceylon, with special reference to the drawings by Kelaart and the collections belonging to Alder and Hancock preserved in the Hancock Museum at Newcastle-on-Tyne.</article-title><source>Proceedings of the Zoological Society of London</source><volume>1906</volume>: <fpage>636</fpage>–<lpage>691</lpage>. [pls. 42–47]</mixed-citation></ref><ref id="B30"><mixed-citation xmlns:xlink="http://www.w3.org/1999/xlink" xlink:type="simple"><person-group><name name-style="western"><surname>Eliot</surname><given-names>CNE</given-names></name></person-group> (<year>1908</year>) <article-title>Reports on the Marine Biology of the Sudanese Red Sea.–XI. Notes of a Collection of Nudibranchs from the Red Sea.</article-title><source>Zoological Journal of the Linnean Society</source><volume>31</volume>(<issue>204</issue>): <fpage>86</fpage>–<lpage>122</lpage>. <ext-link xlink:type="simple" ext-link-type="doi" xlink:href="10.1111/j.1096-3642.1908.tb00457.x">https://doi.org/10.1111/j.1096-3642.1908.tb00457.x</ext-link></mixed-citation></ref><ref id="B2"><mixed-citation xmlns:xlink="http://www.w3.org/1999/xlink" xlink:type="simple"><person-group><name name-style="western"><surname>Allan</surname><given-names>JK</given-names></name></person-group> (<year>1947</year>) <article-title><tp:taxon-name><tp:taxon-name-part taxon-name-part-type="order">Nudibranchia</tp:taxon-name-part></tp:taxon-name> from the Clarence River Heads, north coast, New South Wales.</article-title><source>Records of the Australian Museum</source><volume>21</volume>: <fpage>433</fpage>–<lpage>463</lpage>. [pls. 41–43] <ext-link xlink:type="simple" ext-link-type="doi" xlink:href="10.3853/j.0067-1975.21.1947.561">https://doi.org/10.3853/j.0067-1975.21.1947.561</ext-link></mixed-citation></ref><ref id="B75"><mixed-citation xmlns:xlink="http://www.w3.org/1999/xlink" xlink:type="simple"><person-group><name name-style="western"><surname>Rudman</surname><given-names>WB</given-names></name></person-group> (<year>1978</year>) <article-title>The dorid opisthobranch genera <italic><tp:taxon-name><tp:taxon-name-part taxon-name-part-type="genus">Halgerda</tp:taxon-name-part></tp:taxon-name></italic> Bergh and <italic><tp:taxon-name><tp:taxon-name-part taxon-name-part-type="genus">Sclerodoris</tp:taxon-name-part></tp:taxon-name></italic> Eliot from the Indo-West Pacific.</article-title><source>Zoological Journal of the Linnean Society</source><volume>62</volume>(<issue>1</issue>): <fpage>59</fpage>–<lpage>88</lpage>. <ext-link xlink:type="simple" ext-link-type="doi" xlink:href="10.1111/j.1096-3642.1978.tb00523.x">https://doi.org/10.1111/j.1096-3642.1978.tb00523.x</ext-link></mixed-citation></ref><ref id="B43"><mixed-citation xmlns:xlink="http://www.w3.org/1999/xlink" xlink:type="simple">ICZN (<year>1999</year>) <source>International Code of Zoological Nomenclature (4<sup>th</sup> edn.).</source><publisher-name>International Trust for Zoological Nomenclature</publisher-name>, <publisher-loc>London</publisher-loc>, <size units="page">306 pp</size>.</mixed-citation></ref><ref id="B50"><mixed-citation xmlns:xlink="http://www.w3.org/1999/xlink" xlink:type="simple"><person-group><name name-style="western"><surname>Kelaart</surname><given-names>EF</given-names></name></person-group> (<year>1858</year>) <article-title>New and little known species of Ceylon nudibranchiate molluscs, and zoophytes.</article-title><source>Journal of the Ceylon Branch of the Royal Asiatic Society</source><volume>3</volume>: <fpage>76</fpage>–<lpage>124</lpage>.</mixed-citation></ref></ref-list></tp:taxon-treatment>
