# Supplementary material for: ﻿Seven new “cryptic” species of Discodorididae (Mollusca, Gastropoda, Nudibranchia) from New Caledonia
Source: Zookeys. 2023 Mar 7;1152:45–95. doi: 10.3897/zookeys.1152.98258 (PMC10194415; doi:10.3897/zookeys.1152.98258)
Supplement: XML Treatment for Sclerodoris faninozi [file zookeys.1152.98258-treatment13.xml]

<!DOCTYPE tp:taxon-treatment
  PUBLIC "-//TaxonX//DTD Taxonomic Treatment Publishing DTD v0 20100105//EN" "tax-treatment-NSO.dtd">
<tp:taxon-treatment xmlns:tp="http://www.plazi.org/taxpub"><tp:treatment-meta><kwd-group><label>Taxon classification</label><kwd>
                <named-content content-type="kingdom">Animalia</named-content>
              </kwd><kwd>
                <named-content content-type="order">Nudibranchia</named-content>
              </kwd><kwd>
                <named-content content-type="family">Discodorididae</named-content>
              </kwd></kwd-group><mixed-citation publication-type="journal"><person-group><name><surname>Innabi</surname><given-names>Julie</given-names></name><name><surname>Stout</surname><given-names>Carla C.</given-names></name><name><surname>Valdés</surname><given-names>Ángel</given-names></name></person-group><article-title>﻿Seven new “cryptic” species of <tp:taxon-name><tp:taxon-name-part taxon-name-part-type="family">Discodorididae</tp:taxon-name-part></tp:taxon-name> (<tp:taxon-name><tp:taxon-name-part taxon-name-part-type="phylum">Mollusca</tp:taxon-name-part></tp:taxon-name>, <tp:taxon-name><tp:taxon-name-part taxon-name-part-type="class">Gastropoda</tp:taxon-name-part></tp:taxon-name>, <tp:taxon-name><tp:taxon-name-part taxon-name-part-type="order">Nudibranchia</tp:taxon-name-part></tp:taxon-name>) from New Caledonia</article-title><source>Zookeys</source><day>07</day><month>03</month><year>2023</year><volume>1152</volume><fpage>45</fpage><lpage>95</lpage><pub-id pub-id-type="doi">10.3897/zookeys.1152.98258</pub-id></mixed-citation></tp:treatment-meta><tp:nomenclature><label>﻿</label><tp:taxon-name>
              <object-id xmlns:xlink="http://www.w3.org/1999/xlink" content-type="arpha" xlink:type="simple">766038AF-CEBA-5A5E-BBF0-D528D13C26D5</object-id>
              <tp:taxon-name-part taxon-name-part-type="genus" reg="Sclerodoris">Sclerodoris</tp:taxon-name-part>
              <tp:taxon-name-part taxon-name-part-type="species" reg="faninozi">faninozi</tp:taxon-name-part>
              <object-id xmlns:xlink="http://www.w3.org/1999/xlink" content-type="zoobank" xlink:type="simple">https://zoobank.org/619B72BC-611E-4E53-ABAA-0D8D67284448</object-id>
            </tp:taxon-name><tp:taxon-status xmlns:xlink="http://www.w3.org/1999/xlink" xlink:type="simple">sp. nov.</tp:taxon-status><xref ref-type="fig" rid="F14">Figs 14E</xref><xref ref-type="fig" rid="F15">, 15D–F</xref><xref ref-type="fig" rid="F16">, 16G–I</xref></tp:nomenclature><tp:treatment-sec sec-type="type material" id="SECID0E2EDK"><title>Type material.</title><p><bold><italic>Holotype</italic></bold>: Koumac, New Caledonia (<named-content xmlns:xlink="http://www.w3.org/1999/xlink" content-type="dwc:verbatimCoordinates" xlink:type="simple"><named-content content-type="geo-json" specific-use="{&#34;type&#34;:&#34;Point&#34;,&#34;coordinates&#34;:[164.186667,-20.561667]}" id="NCID0EJFDK" xlink:type="simple">20°33.7'S, 164°11.2'E</named-content></named-content>), 0 m depth [Koumac 2.3 stn. KB518, blocks of dead coral on the margin of the fringing reef flat of the lagoon island], 20 Nov 2019, 25 mm long, dissected (<named-content xmlns:xlink="http://www.w3.org/1999/xlink" content-type="dwc:institutional_code" xlink:title="Muséum national d’Histoire naturelle, Paris" xlink:href="http://grbio.org/institution/museum-national-dhistoire-naturelle-2" xlink:type="simple">MNHN</named-content> IM-2013-86198, isolate JI11).</p></tp:treatment-sec><tp:treatment-sec sec-type="description" id="SECID0ESFDK"><title>Description.</title><p>Body oval, flattened, with an irregular, coriaceous texture (Fig. <xref ref-type="fig" rid="F14">14E</xref>). Branchial and rhinophoral sheaths somewhat elevated, simple, irregular. Gill composed of five short, tripinnate branchial leaves, arranged upright. Rhinophores short, lamellated, with 15 lamellae. Visceral hump elevated over the rest of the mantle. Dorsum completely covered with small caryophyllidia, a longitudinal ridge, and several large, rounded tubercles. Body color yellowish brown, with scattered opaque white pigment, and areas or dark brown and dark gray. Branchial leaves and rhinophores dark brown.</p><p>Reproductive system (Fig. <xref ref-type="fig" rid="F15">15D, E</xref>) with a long, wide, convoluted ampulla with several folds, which connects with the female gland complex and the elongate, convoluted prostate. The prostate is as wide as the ampulla, but narrows substantially into a very long duct, before expanding into the long, narrow deferent duct. The penis is armed with rounded spines having a short, sharp cusp (Fig. <xref ref-type="fig" rid="F15">15F</xref>). The vagina is elongate, narrow, as wide as the deferent duct, connecting directly to the large, spherical bursa copulatrix. The elongate seminal receptacle also connects to the bursa copulatrix and the uterine duct that enters the female gland complex. The bursa copulatrix is ~ 3× wider than the seminar receptable, but similar in volume (Fig. <xref ref-type="fig" rid="F15">15D</xref>). No accessory gland was observed.</p><p>Radular formula 32 × 68.0.68 in a 25-mm long specimen (<named-content xmlns:xlink="http://www.w3.org/1999/xlink" content-type="dwc:institutional_code" xlink:title="Muséum national d’Histoire naturelle, Paris" xlink:href="http://grbio.org/institution/museum-national-dhistoire-naturelle-2" xlink:type="simple">MNHN</named-content> IM-2013-86198). Rachidian teeth absent. Inner and mid-lateral teeth hamate, having an elongate cusp (sometimes bifurcate) and lacking denticles (Fig. <xref ref-type="fig" rid="F16">16G–I</xref>). Innermost teeth very small in comparison to mid-laterals (Fig. <xref ref-type="fig" rid="F16">16G</xref>). The teeth increase in size gradually towards the medial portion of the half-row. Outermost teeth small, decreasing in size gradually, elongate, with a short cusp and numerous denticles (Fig. <xref ref-type="fig" rid="F13">13I</xref>). No jaw was observed, labial cuticle smooth.</p></tp:treatment-sec><tp:treatment-sec sec-type="biology" id="SECID0E3GDK"><title>Biology.</title><p>Rare, found intertidally under rocks, possibly a New Caledonia endemic. The single specimen was obtained by brushing blocks of dead coral on the margin of a fringing reef flat.</p></tp:treatment-sec><tp:treatment-sec sec-type="etymology" id="SECID0EBHDK"><title>Etymology.</title><p>This species is named after Sébastien Faninoz whose efforts were critical for the organization of the Koumac expeditions.</p></tp:treatment-sec><tp:treatment-sec sec-type="remarks" id="SECID0EGHDK"><title>Remarks.</title><p>In the phylogenetic analyses conducted herein, <italic><tp:taxon-name><tp:taxon-name-part taxon-name-part-type="genus" reg="Sclerodoris">Sclerodoris</tp:taxon-name-part><tp:taxon-name-part taxon-name-part-type="species" reg="faninozi">faninozi</tp:taxon-name-part></tp:taxon-name></italic> sp. nov. is sister to <italic><tp:taxon-name><tp:taxon-name-part taxon-name-part-type="genus" reg="Sclerodoris">Sclerodoris</tp:taxon-name-part><tp:taxon-name-part taxon-name-part-type="species" reg="tuberculata">tuberculata</tp:taxon-name-part></tp:taxon-name></italic>, the type species of <italic><tp:taxon-name><tp:taxon-name-part taxon-name-part-type="genus" reg="Sclerodoris">Sclerodoris</tp:taxon-name-part></tp:taxon-name></italic>, forming a well-supported clade; for this reason, <italic><tp:taxon-name><tp:taxon-name-part taxon-name-part-type="genus" reg="Sclerodoris">S.</tp:taxon-name-part><tp:taxon-name-part taxon-name-part-type="species" reg="faninozi">faninozi</tp:taxon-name-part></tp:taxon-name></italic> sp. nov. is placed in the genus <italic><tp:taxon-name><tp:taxon-name-part taxon-name-part-type="genus" reg="Sclerodoris">Sclerodoris</tp:taxon-name-part></tp:taxon-name></italic>. Moreover, most of the anatomical characteristics of <italic><tp:taxon-name><tp:taxon-name-part taxon-name-part-type="genus" reg="Sclerodoris">S.</tp:taxon-name-part><tp:taxon-name-part taxon-name-part-type="species" reg="faninozi">faninozi</tp:taxon-name-part></tp:taxon-name></italic> sp. nov. match the diagnosis of the genus <italic><tp:taxon-name><tp:taxon-name-part taxon-name-part-type="genus" reg="Sclerodoris">Sclerodoris</tp:taxon-name-part></tp:taxon-name></italic> provided by <xref ref-type="bibr" rid="B84">Valdés and Gosliner (2001)</xref>. Specifically, <italic><tp:taxon-name><tp:taxon-name-part taxon-name-part-type="genus" reg="Sclerodoris">S.</tp:taxon-name-part><tp:taxon-name-part taxon-name-part-type="species" reg="faninozi">faninozi</tp:taxon-name-part></tp:taxon-name></italic> sp. nov. has a flattened, coriaceous dorsum covered with caryophyllidia, the rhinophoral sheaths are somewhat elevated; the penis is armed with hooks and the vagina is unarmed; the labial cuticle and radular teeth are smooth, hamate with the outermost lateral teeth multi-denticulate. The only exception is the accessory gland, which is a diagnostic trait for <italic><tp:taxon-name><tp:taxon-name-part taxon-name-part-type="genus" reg="Sclerodoris">Sclerodoris</tp:taxon-name-part></tp:taxon-name></italic>, but was not observed in <italic><tp:taxon-name><tp:taxon-name-part taxon-name-part-type="genus" reg="Sclerodoris">S.</tp:taxon-name-part><tp:taxon-name-part taxon-name-part-type="species" reg="faninozi">faninozi</tp:taxon-name-part></tp:taxon-name></italic> sp. nov. Although the absence of an accessory gland in <italic><tp:taxon-name><tp:taxon-name-part taxon-name-part-type="genus" reg="Sclerodoris">S.</tp:taxon-name-part><tp:taxon-name-part taxon-name-part-type="species" reg="faninozi">faninozi</tp:taxon-name-part></tp:taxon-name></italic> sp. nov. could have been result of damage to the specimen, it appears that the presence of this organ is variable in <italic><tp:taxon-name><tp:taxon-name-part taxon-name-part-type="genus" reg="Sclerodoris">Sclerodoris</tp:taxon-name-part></tp:taxon-name></italic>.</p><p><italic><tp:taxon-name><tp:taxon-name-part taxon-name-part-type="genus" reg="Sclerodoris">Sclerodoris</tp:taxon-name-part><tp:taxon-name-part taxon-name-part-type="species" reg="faninozi">faninozi</tp:taxon-name-part></tp:taxon-name></italic> sp. nov. is externally similar to <italic><tp:taxon-name><tp:taxon-name-part taxon-name-part-type="genus" reg="Sclerodoris">Sclerodoris</tp:taxon-name-part><tp:taxon-name-part taxon-name-part-type="species" reg="coriacea">coriacea</tp:taxon-name-part></tp:taxon-name></italic> Eliot, 1904 introduced based on a specimen collected near Chwaka (as Chuaka), on the east coast of Zanzibar, Tanzania. <xref ref-type="bibr" rid="B28">Eliot (1904)</xref> described <italic><tp:taxon-name><tp:taxon-name-part taxon-name-part-type="genus" reg="Sclerodoris">S.</tp:taxon-name-part><tp:taxon-name-part taxon-name-part-type="species" reg="coriacea">coriacea</tp:taxon-name-part></tp:taxon-name></italic> as yellowish brown in color with the dorsal surface covered with a “distinctly raised but somewhat irregular reticulate pattern.” <xref ref-type="bibr" rid="B75">Rudman (1978)</xref> redescribed <italic><tp:taxon-name><tp:taxon-name-part taxon-name-part-type="genus" reg="Sclerodoris">S.</tp:taxon-name-part><tp:taxon-name-part taxon-name-part-type="species" reg="coriacea">coriacea</tp:taxon-name-part></tp:taxon-name></italic> also based on specimens from Zanzibar, and a color photograph of a live animal was illustrated by <xref ref-type="bibr" rid="B38">Gosliner et al. (2018)</xref>. The specimen of <italic><tp:taxon-name><tp:taxon-name-part taxon-name-part-type="genus" reg="Sclerodoris">S.</tp:taxon-name-part><tp:taxon-name-part taxon-name-part-type="species" reg="faninozi">faninozi</tp:taxon-name-part></tp:taxon-name></italic> sp. nov. here examined is similar to all these descriptions with the exception of the presence of a dorsal ridge, absent in <italic><tp:taxon-name><tp:taxon-name-part taxon-name-part-type="genus" reg="Sclerodoris">S.</tp:taxon-name-part><tp:taxon-name-part taxon-name-part-type="species" reg="coriacea">coriacea</tp:taxon-name-part></tp:taxon-name></italic>. The radular morphology of <italic><tp:taxon-name><tp:taxon-name-part taxon-name-part-type="genus" reg="Sclerodoris">S.</tp:taxon-name-part><tp:taxon-name-part taxon-name-part-type="species" reg="faninozi">faninozi</tp:taxon-name-part></tp:taxon-name></italic> sp. nov. is also similar to that of <italic><tp:taxon-name><tp:taxon-name-part taxon-name-part-type="genus" reg="Sclerodoris">S.</tp:taxon-name-part><tp:taxon-name-part taxon-name-part-type="species" reg="coriacea">coriacea</tp:taxon-name-part></tp:taxon-name></italic> as described by <xref ref-type="bibr" rid="B75">Rudman (1978)</xref> but the innermost teeth of <italic><tp:taxon-name><tp:taxon-name-part taxon-name-part-type="genus" reg="Sclerodoris">S.</tp:taxon-name-part><tp:taxon-name-part taxon-name-part-type="species" reg="faninozi">faninozi</tp:taxon-name-part></tp:taxon-name></italic> sp. nov. have a bifurcated cusp, whereas they are simple in <italic><tp:taxon-name><tp:taxon-name-part taxon-name-part-type="genus" reg="Sclerodoris">S.</tp:taxon-name-part><tp:taxon-name-part taxon-name-part-type="species" reg="coriacea">coriacea</tp:taxon-name-part></tp:taxon-name></italic> (<xref ref-type="bibr" rid="B75">Rudman 1978</xref>: fig. 13).</p></tp:treatment-sec><tp:treatment-sec><!--Section generated to contain objects referenced in tp:taxon-treatment.--><fig id="F14" position="float" orientation="portrait"><object-id xmlns:xlink="http://www.w3.org/1999/xlink" content-type="doi" xlink:type="simple">10.3897/zookeys.1152.98258.figure14</object-id><object-id xmlns:xlink="http://www.w3.org/1999/xlink" content-type="arpha" xlink:type="simple">D9E51BBF-AC6E-50E2-82FD-7077A2E0E722</object-id><label>Figure 14.</label><caption><p>Photographs of live animals of the genus <italic><tp:taxon-name><tp:taxon-name-part taxon-name-part-type="genus" reg="Sclerodoris">Sclerodoris</tp:taxon-name-part></tp:taxon-name></italic> Eliot, 1904 <bold>A</bold><italic><tp:taxon-name><tp:taxon-name-part taxon-name-part-type="genus" reg="Sclerodoris">Sclerodoris</tp:taxon-name-part><tp:taxon-name-part taxon-name-part-type="species" reg="tuberculata">tuberculata</tp:taxon-name-part></tp:taxon-name></italic> Eliot, 1904, <named-content xmlns:xlink="http://www.w3.org/1999/xlink" content-type="dwc:institutional_code" xlink:title="Muséum national d’Histoire naturelle, Paris" xlink:href="http://grbio.org/institution/museum-national-dhistoire-naturelle-2" xlink:type="simple">MNHN</named-content> IM-2013-86197 on black background <bold>B–D</bold> “<italic><tp:taxon-name><tp:taxon-name-part taxon-name-part-type="genus" reg="Sclerodoris">Sclerodoris</tp:taxon-name-part></tp:taxon-name></italic>” <italic><tp:taxon-name><tp:taxon-name-part taxon-name-part-type="genus" reg="Sclerodoris"/><tp:taxon-name-part taxon-name-part-type="species" reg="dutertrei">dutertrei</tp:taxon-name-part></tp:taxon-name></italic> sp. nov., Holotype (<named-content xmlns:xlink="http://www.w3.org/1999/xlink" content-type="dwc:institutional_code" xlink:title="Muséum national d’Histoire naturelle, Paris" xlink:href="http://grbio.org/institution/museum-national-dhistoire-naturelle-2" xlink:type="simple">MNHN</named-content> IM-2013-86193) on black background (<bold>B</bold>), <named-content xmlns:xlink="http://www.w3.org/1999/xlink" content-type="dwc:institutional_code" xlink:title="Muséum national d’Histoire naturelle, Paris" xlink:href="http://grbio.org/institution/museum-national-dhistoire-naturelle-2" xlink:type="simple">MNHN</named-content> IM-2013-86195 on black background (<bold>C</bold>), <named-content xmlns:xlink="http://www.w3.org/1999/xlink" content-type="dwc:institutional_code" xlink:title="Muséum national d’Histoire naturelle, Paris" xlink:href="http://grbio.org/institution/museum-national-dhistoire-naturelle-2" xlink:type="simple">MNHN</named-content> IM-2013-86194 on black background (<bold>D</bold>) <bold>E</bold><italic><tp:taxon-name><tp:taxon-name-part taxon-name-part-type="genus" reg="Sclerodoris">Sclerodoris</tp:taxon-name-part><tp:taxon-name-part taxon-name-part-type="species" reg="faninozi">faninozi</tp:taxon-name-part></tp:taxon-name></italic> sp. nov., Holotype (<named-content xmlns:xlink="http://www.w3.org/1999/xlink" content-type="dwc:institutional_code" xlink:title="Muséum national d’Histoire naturelle, Paris" xlink:href="http://grbio.org/institution/museum-national-dhistoire-naturelle-2" xlink:type="simple">MNHN</named-content> IM-2013-86198) on black background.</p></caption><graphic xmlns:xlink="http://www.w3.org/1999/xlink" xlink:href="zookeys-1152-045_article-98258__-g014.jpg" position="float" orientation="portrait" xlink:type="simple" id="oo_820842.jpg"><uri content-type="original_file" xlink:type="simple">https://binary.pensoft.net/fig/820842</uri></graphic></fig><fig id="F15" position="float" orientation="portrait"><object-id xmlns:xlink="http://www.w3.org/1999/xlink" content-type="doi" xlink:type="simple">10.3897/zookeys.1152.98258.figure15</object-id><object-id xmlns:xlink="http://www.w3.org/1999/xlink" content-type="arpha" xlink:type="simple">930AFA1C-C079-51D1-9958-4FFEC96E97AD</object-id><label>Figure 15.</label><caption><p>Drawing of the reproductive system of specimens of the genus <italic><tp:taxon-name><tp:taxon-name-part taxon-name-part-type="genus" reg="Sclerodoris">Sclerodoris</tp:taxon-name-part></tp:taxon-name></italic> Eliot, 1904 <bold>A–C</bold><italic><tp:taxon-name><tp:taxon-name-part taxon-name-part-type="genus" reg="Sclerodoris">Sclerodoris</tp:taxon-name-part><tp:taxon-name-part taxon-name-part-type="species" reg="tuberculata">tuberculata</tp:taxon-name-part></tp:taxon-name></italic> Eliot, 1904, <named-content xmlns:xlink="http://www.w3.org/1999/xlink" content-type="dwc:institutional_code" xlink:title="Muséum national d’Histoire naturelle, Paris" xlink:href="http://grbio.org/institution/museum-national-dhistoire-naturelle-2" xlink:type="simple">MNHN</named-content> IM-2013-86197, general view (<bold>A</bold>), detail of the bursa copulatrix and seminal receptable (<bold>B</bold>), penial spines (<bold>C</bold>) <bold>D–F</bold><italic><tp:taxon-name><tp:taxon-name-part taxon-name-part-type="genus" reg="Sclerodoris">Sclerodoris</tp:taxon-name-part><tp:taxon-name-part taxon-name-part-type="species" reg="faninozi">faninozi</tp:taxon-name-part></tp:taxon-name></italic> sp. nov., Holotype (<named-content xmlns:xlink="http://www.w3.org/1999/xlink" content-type="dwc:institutional_code" xlink:title="Muséum national d’Histoire naturelle, Paris" xlink:href="http://grbio.org/institution/museum-national-dhistoire-naturelle-2" xlink:type="simple">MNHN</named-content> IM-2013-86198), general view (<bold>D</bold>), detail of the bursa copulatrix and seminal receptable (<bold>E</bold>), penial spines (<bold>F</bold>) <bold>G</bold> “<italic><tp:taxon-name><tp:taxon-name-part taxon-name-part-type="genus" reg="Sclerodoris">Sclerodoris</tp:taxon-name-part></tp:taxon-name></italic>” <italic><tp:taxon-name><tp:taxon-name-part taxon-name-part-type="genus" reg="Sclerodoris"/><tp:taxon-name-part taxon-name-part-type="species" reg="dutertrei">dutertrei</tp:taxon-name-part></tp:taxon-name></italic> sp. nov., <named-content xmlns:xlink="http://www.w3.org/1999/xlink" content-type="dwc:institutional_code" xlink:title="Muséum national d’Histoire naturelle, Paris" xlink:href="http://grbio.org/institution/museum-national-dhistoire-naturelle-2" xlink:type="simple">MNHN</named-content> IM-2013-86193. Abbreviations: ag, accessory gland; am, ampulla; bc, bursa copulatrix; dd, deferent duct; fg, female gland complex; pr, prostate; sr, seminal receptacle; vg, vagina.</p></caption><graphic xmlns:xlink="http://www.w3.org/1999/xlink" xlink:href="zookeys-1152-045_article-98258__-g015.jpg" position="float" orientation="portrait" xlink:type="simple" id="oo_820843.jpg"><uri content-type="original_file" xlink:type="simple">https://binary.pensoft.net/fig/820843</uri></graphic></fig><fig id="F16" position="float" orientation="portrait"><object-id xmlns:xlink="http://www.w3.org/1999/xlink" content-type="doi" xlink:type="simple">10.3897/zookeys.1152.98258.figure16</object-id><object-id xmlns:xlink="http://www.w3.org/1999/xlink" content-type="arpha" xlink:type="simple">E3A62EBE-5570-5FC7-A3F4-48F39FD98B70</object-id><label>Figure 16.</label><caption><p><abbrev xmlns:xlink="http://www.w3.org/1999/xlink" xlink:title="Scanning Electron Microscopy" id="ABBRID0EESCK" xlink:type="simple">SEM</abbrev> of the radula of specimens of the genus <italic><tp:taxon-name><tp:taxon-name-part taxon-name-part-type="genus" reg="Sclerodoris">Sclerodoris</tp:taxon-name-part></tp:taxon-name></italic> Eliot, 1904 <bold>A–C</bold><italic><tp:taxon-name><tp:taxon-name-part taxon-name-part-type="genus" reg="Sclerodoris">Sclerodoris</tp:taxon-name-part><tp:taxon-name-part taxon-name-part-type="species" reg="tuberculata">tuberculata</tp:taxon-name-part></tp:taxon-name></italic> Eliot, 1904, <named-content xmlns:xlink="http://www.w3.org/1999/xlink" content-type="dwc:institutional_code" xlink:title="Muséum national d’Histoire naturelle, Paris" xlink:href="http://grbio.org/institution/museum-national-dhistoire-naturelle-2" xlink:type="simple">MNHN</named-content> IM-2013-86197, innermost teeth (<bold>A</bold>), mid-lateral teeth (<bold>B</bold>), outer lateral teeth (<bold>C</bold>) <bold>D–F</bold> “<italic><tp:taxon-name><tp:taxon-name-part taxon-name-part-type="genus" reg="Sclerodoris">Sclerodoris</tp:taxon-name-part></tp:taxon-name></italic>” <italic><tp:taxon-name><tp:taxon-name-part taxon-name-part-type="genus" reg="Sclerodoris"/><tp:taxon-name-part taxon-name-part-type="species" reg="dutertrei">dutertrei</tp:taxon-name-part></tp:taxon-name></italic> sp. nov., <named-content xmlns:xlink="http://www.w3.org/1999/xlink" content-type="dwc:institutional_code" xlink:title="Muséum national d’Histoire naturelle, Paris" xlink:href="http://grbio.org/institution/museum-national-dhistoire-naturelle-2" xlink:type="simple">MNHN</named-content> IM-2013-86195, innermost teeth (<bold>D</bold>), mid-lateral teeth (<bold>E</bold>), outer lateral teeth (<bold>F</bold>) <bold>G–I</bold><italic><tp:taxon-name><tp:taxon-name-part taxon-name-part-type="genus" reg="Sclerodoris">Sclerodoris</tp:taxon-name-part><tp:taxon-name-part taxon-name-part-type="species" reg="faninozi">faninozi</tp:taxon-name-part></tp:taxon-name></italic> sp. nov., Holotype (<named-content xmlns:xlink="http://www.w3.org/1999/xlink" content-type="dwc:institutional_code" xlink:title="Muséum national d’Histoire naturelle, Paris" xlink:href="http://grbio.org/institution/museum-national-dhistoire-naturelle-2" xlink:type="simple">MNHN</named-content> IM-2013-86198), innermost teeth (<bold>G</bold>), mid-lateral teeth (<bold>H</bold>), outer lateral teeth (<bold>I</bold>).</p></caption><graphic xmlns:xlink="http://www.w3.org/1999/xlink" xlink:href="zookeys-1152-045_article-98258__-g016.jpg" position="float" orientation="portrait" xlink:type="simple" id="oo_820844.jpg"><uri content-type="original_file" xlink:type="simple">https://binary.pensoft.net/fig/820844</uri></graphic></fig><fig id="F13" position="float" orientation="portrait"><object-id xmlns:xlink="http://www.w3.org/1999/xlink" content-type="doi" xlink:type="simple">10.3897/zookeys.1152.98258.figure13</object-id><object-id xmlns:xlink="http://www.w3.org/1999/xlink" content-type="arpha" xlink:type="simple">CDF7AFAD-15D4-5CDA-BADC-468686688069</object-id><label>Figure 13.</label><caption><p><abbrev xmlns:xlink="http://www.w3.org/1999/xlink" xlink:title="Scanning Electron Microscopy" id="ABBRID0EM3BK" xlink:type="simple">SEM</abbrev> of the radula of specimens of <italic><tp:taxon-name><tp:taxon-name-part taxon-name-part-type="genus" reg="Rostanga">Rostanga</tp:taxon-name-part><tp:taxon-name-part taxon-name-part-type="species" reg="poddubetskaiae">poddubetskaiae</tp:taxon-name-part></tp:taxon-name></italic> sp. nov., <named-content xmlns:xlink="http://www.w3.org/1999/xlink" content-type="dwc:institutional_code" xlink:title="Muséum national d’Histoire naturelle, Paris" xlink:href="http://grbio.org/institution/museum-national-dhistoire-naturelle-2" xlink:type="simple">MNHN</named-content> IM-2013-86205 <bold>A</bold> innermost teeth <bold>B</bold> mid-lateral teeth <bold>C</bold> outer lateral teeth.</p></caption><graphic xmlns:xlink="http://www.w3.org/1999/xlink" xlink:href="zookeys-1152-045_article-98258__-g013.jpg" position="float" orientation="portrait" xlink:type="simple" id="oo_820841.jpg"><uri content-type="original_file" xlink:type="simple">https://binary.pensoft.net/fig/820841</uri></graphic></fig></tp:treatment-sec><ref-list><ref id="B84"><mixed-citation xmlns:xlink="http://www.w3.org/1999/xlink" xlink:type="simple"><person-group><name name-style="western"><surname>Valdés</surname><given-names>A</given-names></name><name name-style="western"><surname>Gosliner</surname><given-names>TM</given-names></name></person-group> (<year>2001</year>) <article-title>Systematics and phylogeny of the caryophyllidia-bearing dorids (<tp:taxon-name><tp:taxon-name-part taxon-name-part-type="phylum">Mollusca</tp:taxon-name-part></tp:taxon-name>, <tp:taxon-name><tp:taxon-name-part taxon-name-part-type="order">Nudibranchia</tp:taxon-name-part></tp:taxon-name>), with the description of a new genus and four new species from Indo-Pacific deep waters.</article-title><source>Zoological Journal of the Linnean Society</source><volume>133</volume>(<issue>2</issue>): <fpage>103</fpage>–<lpage>198</lpage>. <ext-link xlink:type="simple" ext-link-type="doi" xlink:href="10.1111/j.1096-3642.2001.tb00689.x">https://doi.org/10.1111/j.1096-3642.2001.tb00689.x</ext-link></mixed-citation></ref><ref id="B28"><mixed-citation xmlns:xlink="http://www.w3.org/1999/xlink" xlink:type="simple"><person-group><name name-style="western"><surname>Eliot</surname><given-names>CNE</given-names></name></person-group> (<year>1904</year>) <article-title>On some nudibranchs from East Africa and Zanzibar part. III.</article-title><source>Proceedings of the Zoological Society of London</source><volume>1903</volume>: <fpage>354</fpage>–<lpage>385</lpage>.</mixed-citation></ref><ref id="B75"><mixed-citation xmlns:xlink="http://www.w3.org/1999/xlink" xlink:type="simple"><person-group><name name-style="western"><surname>Rudman</surname><given-names>WB</given-names></name></person-group> (<year>1978</year>) <article-title>The dorid opisthobranch genera <italic><tp:taxon-name><tp:taxon-name-part taxon-name-part-type="genus">Halgerda</tp:taxon-name-part></tp:taxon-name></italic> Bergh and <italic><tp:taxon-name><tp:taxon-name-part taxon-name-part-type="genus">Sclerodoris</tp:taxon-name-part></tp:taxon-name></italic> Eliot from the Indo-West Pacific.</article-title><source>Zoological Journal of the Linnean Society</source><volume>62</volume>(<issue>1</issue>): <fpage>59</fpage>–<lpage>88</lpage>. <ext-link xlink:type="simple" ext-link-type="doi" xlink:href="10.1111/j.1096-3642.1978.tb00523.x">https://doi.org/10.1111/j.1096-3642.1978.tb00523.x</ext-link></mixed-citation></ref><ref id="B38"><mixed-citation xmlns:xlink="http://www.w3.org/1999/xlink" xlink:type="simple"><person-group><name name-style="western"><surname>Gosliner</surname><given-names>TM</given-names></name><name name-style="western"><surname>Valdés</surname><given-names>A</given-names></name><name name-style="western"><surname>Behrens</surname><given-names>DW</given-names></name></person-group> (<year>2018</year>) <source>Nudibranch and Sea Slug Identification: Indo-Pacific (2<sup>nd</sup> Ed.).</source><publisher-name>New World Publications</publisher-name>, <publisher-loc>Jacksonville, Florida</publisher-loc>, <size units="page">451 pp</size>.</mixed-citation></ref></ref-list></tp:taxon-treatment>
