# Supplementary material for: ﻿Seven new “cryptic” species of Discodorididae (Mollusca, Gastropoda, Nudibranchia) from New Caledonia
Source: Zookeys. 2023 Mar 7;1152:45–95. doi: 10.3897/zookeys.1152.98258 (PMC10194415; doi:10.3897/zookeys.1152.98258)
Supplement: XML Treatment for ﻿“ Sclerodoris dutertrei [file zookeys.1152.98258-treatment14.xml]

<!DOCTYPE tp:taxon-treatment
  PUBLIC "-//TaxonX//DTD Taxonomic Treatment Publishing DTD v0 20100105//EN" "tax-treatment-NSO.dtd">
<tp:taxon-treatment xmlns:tp="http://www.plazi.org/taxpub"><tp:treatment-meta><kwd-group><label>Taxon classification</label><kwd>
                <named-content content-type="kingdom">Animalia</named-content>
              </kwd><kwd>
                <named-content content-type="order">Nudibranchia</named-content>
              </kwd><kwd>
                <named-content content-type="family">Discodorididae</named-content>
              </kwd></kwd-group><mixed-citation publication-type="journal"><person-group><name><surname>Innabi</surname><given-names>Julie</given-names></name><name><surname>Stout</surname><given-names>Carla C.</given-names></name><name><surname>Valdés</surname><given-names>Ángel</given-names></name></person-group><article-title>﻿Seven new “cryptic” species of <tp:taxon-name><tp:taxon-name-part taxon-name-part-type="family">Discodorididae</tp:taxon-name-part></tp:taxon-name> (<tp:taxon-name><tp:taxon-name-part taxon-name-part-type="phylum">Mollusca</tp:taxon-name-part></tp:taxon-name>, <tp:taxon-name><tp:taxon-name-part taxon-name-part-type="class">Gastropoda</tp:taxon-name-part></tp:taxon-name>, <tp:taxon-name><tp:taxon-name-part taxon-name-part-type="order">Nudibranchia</tp:taxon-name-part></tp:taxon-name>) from New Caledonia</article-title><source>Zookeys</source><day>07</day><month>03</month><year>2023</year><volume>1152</volume><fpage>45</fpage><lpage>95</lpage><pub-id pub-id-type="doi">10.3897/zookeys.1152.98258</pub-id></mixed-citation></tp:treatment-meta><tp:nomenclature><label/><tp:taxon-name>
              <object-id xmlns:xlink="http://www.w3.org/1999/xlink" content-type="arpha" xlink:type="simple">84A08E53-66E8-5799-9D7A-A59DEDE231D9</object-id>
              <tp:taxon-name-part taxon-name-part-type="status">﻿“</tp:taxon-name-part>
              <tp:taxon-name-part taxon-name-part-type="genus" reg="Sclerodoris">Sclerodoris</tp:taxon-name-part>
              <tp:taxon-name-part taxon-name-part-type="species" reg="dutertrei">dutertrei</tp:taxon-name-part>
              <object-id xmlns:xlink="http://www.w3.org/1999/xlink" content-type="zoobank" xlink:type="simple">https://zoobank.org/504AD504-89AE-48D4-9840-4800830CC0AC</object-id>
            </tp:taxon-name><tp:taxon-authority>”</tp:taxon-authority><tp:taxon-status xmlns:xlink="http://www.w3.org/1999/xlink" xlink:type="simple">sp. nov.</tp:taxon-status><xref ref-type="fig" rid="F14">Figs 14B–D</xref><xref ref-type="fig" rid="F15">, 15G</xref><xref ref-type="fig" rid="F16">, 16D–F</xref></tp:nomenclature><tp:treatment-sec sec-type="type material" id="SECID0E6QDK"><title>Type material.</title><p><bold><italic>Holotype</italic></bold>: Anse de Koumac, New Caledonia (<named-content xmlns:xlink="http://www.w3.org/1999/xlink" content-type="dwc:verbatimCoordinates" xlink:type="simple"><named-content content-type="geo-json" specific-use="{&#34;type&#34;:&#34;Point&#34;,&#34;coordinates&#34;:[164.275000,-20.570000]}" id="NCID0ENRDK" xlink:type="simple">20°34.2'S, 164°16.5'E</named-content></named-content>), 0 m depth [Koumac 2.1 stn. KR213], 11 Sep 2018, 31 mm long (<named-content xmlns:xlink="http://www.w3.org/1999/xlink" content-type="dwc:institutional_code" xlink:title="Muséum national d’Histoire naturelle, Paris" xlink:href="http://grbio.org/institution/museum-national-dhistoire-naturelle-2" xlink:type="simple">MNHN</named-content> IM-2013-86193, isolate JI04).</p></tp:treatment-sec><tp:treatment-sec sec-type="material" id="SECID0EWRDK"><title>Material examined.</title><p>Récif Sud de Pandop, Koumac, New Caledonia (<named-content xmlns:xlink="http://www.w3.org/1999/xlink" content-type="dwc:verbatimCoordinates" xlink:type="simple"><named-content content-type="geo-json" specific-use="{&#34;type&#34;:&#34;Point&#34;,&#34;coordinates&#34;:[164.275000,-20.590000]}" id="NCID0E6RDK" xlink:type="simple">20°35.4'S, 164°16.5'E</named-content></named-content>), 0 m depth [Koumac 2.1 stn. KR322, reef flat with rocks, living and dead corals], 27 Sep 2018, 1 specimen 23 mm long (<named-content xmlns:xlink="http://www.w3.org/1999/xlink" content-type="dwc:institutional_code" xlink:title="Muséum national d’Histoire naturelle, Paris" xlink:href="http://grbio.org/institution/museum-national-dhistoire-naturelle-2" xlink:type="simple">MNHN</named-content> IM-2013-86196, isolate JI14). Koumac, New Caledonia (<named-content xmlns:xlink="http://www.w3.org/1999/xlink" content-type="dwc:verbatimCoordinates" xlink:type="simple"><named-content content-type="geo-json" specific-use="{&#34;type&#34;:&#34;Point&#34;,&#34;coordinates&#34;:[164.271667,-20.593333]}" id="NCID0ELSDK" xlink:type="simple">20°35.6'S, 164°16.3'E</named-content></named-content>), 3 m depth [Koumac 2.2 stn. KR230], 2 Mar 2019, 1 specimen 12 mm long (<named-content xmlns:xlink="http://www.w3.org/1999/xlink" content-type="dwc:institutional_code" xlink:title="Muséum national d’Histoire naturelle, Paris" xlink:href="http://grbio.org/institution/museum-national-dhistoire-naturelle-2" xlink:type="simple">MNHN</named-content> IM-2013-86194, isolate JI35); 1 specimen 20 mm long, dissected (<named-content xmlns:xlink="http://www.w3.org/1999/xlink" content-type="dwc:institutional_code" xlink:title="Muséum national d’Histoire naturelle, Paris" xlink:href="http://grbio.org/institution/museum-national-dhistoire-naturelle-2" xlink:type="simple">MNHN</named-content> IM-2013-86195, isolate JI34).</p></tp:treatment-sec><tp:treatment-sec sec-type="description" id="SECID0EYSDK"><title>Description.</title><p>Body oval, flattened, with an irregular, coriaceous texture (Fig. <xref ref-type="fig" rid="F14">14B–D</xref>). Branchial and rhinophoral sheaths somewhat elevated, simple, irregular. Gill composed of five short, tripinnate branchial leaves, arranged upright. Rhinophores short, lamellated, with 12–14 lamellae. Visceral hump elevated over the rest of the mantle. Dorsum completely covered with small caryophyllidia and a complex network of ridges and scattered large, rounded tubercles. Body color variable, yellow to pale brown with scattered opaque white pigment and some specimens with rounded black spots. Branchial leaves are the same color as the dorsum; rhinophores brown proximally, with white apices.</p><p>Reproductive system (Fig. <xref ref-type="fig" rid="F15">15G</xref>) with a long, wide, convoluted ampulla with several folds, which connects with the female gland complex and the oval, flattened prostate. The prostate narrows substantially into a long, convoluted duct, before expanding into the short, wide deferent duct. The penis is unarmed. The vagina is elongate, much narrower than the deferent duct, connecting directly to the large, oval bursa copulatrix. The elongate seminal receptacle also connects to the bursa copulatrix next to the vaginal connection, and the short uterine duct that enters the female gland complex. The seminal receptable possesses a spherical tip and it is similar in volume to the bursa copulatrix. An accessory gland connects to the genial atrium where the deferent duct and the vagina meet. The accessory gland is granular in texture and approximately as large as the bursa copulatrix.</p><p>Radular formula 37 × 54.0.54 in a 20-mm long specimen (<named-content xmlns:xlink="http://www.w3.org/1999/xlink" content-type="dwc:institutional_code" xlink:title="Muséum national d’Histoire naturelle, Paris" xlink:href="http://grbio.org/institution/museum-national-dhistoire-naturelle-2" xlink:type="simple">MNHN</named-content> IM-2013-86195). Rachidian teeth absent. Inner and mid-lateral teeth hamate, having a short cusp and lacking denticles (Fig. <xref ref-type="fig" rid="F16">16D, E</xref>). Innermost teeth very small in comparison to mid-laterals (Fig. <xref ref-type="fig" rid="F16">16D</xref>). The teeth increase in size gradually towards the medial portion of the half-row. Outermost teeth small, decreasing in size gradually, elongate, with a short cusp and lacking differentiated denticles (Fig. <xref ref-type="fig" rid="F16">16F</xref>). No jaw was observed, labial cuticle smooth.</p></tp:treatment-sec><tp:treatment-sec sec-type="biology" id="SECID0E1TDK"><title>Biology.</title><p>Found under rocks at 0–3 m depth. All the specimens were obtained by direct collection while SCUBA diving. The specimens were very cryptic on rocks with sponges and other encrusting organisms.</p></tp:treatment-sec><tp:treatment-sec sec-type="etymology" id="SECID0E6TDK"><title>Etymology.</title><p>This species is named after Valentine Dutertre whose hard work, dedication, and skill were critical for the collection of numerous important sea slug species during the Koumac expeditions.</p></tp:treatment-sec><tp:treatment-sec sec-type="remarks" id="SECID0EEUDK"><title>Remarks.</title><p>The phylogenetic analysis places “<italic><tp:taxon-name><tp:taxon-name-part taxon-name-part-type="genus" reg="Sclerodoris">Sclerodoris</tp:taxon-name-part></tp:taxon-name></italic>” <italic><tp:taxon-name><tp:taxon-name-part taxon-name-part-type="genus" reg="Sclerodoris"/><tp:taxon-name-part taxon-name-part-type="species" reg="dutertrei">dutertrei</tp:taxon-name-part></tp:taxon-name></italic> sp. nov. in a well-supported clade containing two other species identified as members of <italic><tp:taxon-name><tp:taxon-name-part taxon-name-part-type="genus" reg="Sclerodoris">Sclerodoris</tp:taxon-name-part></tp:taxon-name></italic>. These two species were sequenced and submitted to GenBank but never formally studied, thus their morphological characteristics remain undescribed. This clade is not closely related to the clade containing the rest of the species of <italic><tp:taxon-name><tp:taxon-name-part taxon-name-part-type="genus" reg="Sclerodoris">Sclerodoris</tp:taxon-name-part></tp:taxon-name></italic>, including the type species, <italic><tp:taxon-name><tp:taxon-name-part taxon-name-part-type="genus" reg="Sclerodoris">Sclerodoris</tp:taxon-name-part><tp:taxon-name-part taxon-name-part-type="species" reg="tuberculata">tuberculata</tp:taxon-name-part></tp:taxon-name></italic>. Therefore, “<italic><tp:taxon-name><tp:taxon-name-part taxon-name-part-type="genus" reg="Sclerodoris">S.</tp:taxon-name-part></tp:taxon-name></italic>” <italic><tp:taxon-name><tp:taxon-name-part taxon-name-part-type="genus" reg="Sclerodoris"/><tp:taxon-name-part taxon-name-part-type="species" reg="dutertrei">dutertrei</tp:taxon-name-part></tp:taxon-name></italic> sp. nov. cannot be definitely included in the genus <italic><tp:taxon-name><tp:taxon-name-part taxon-name-part-type="genus" reg="Sclerodoris">Sclerodoris</tp:taxon-name-part></tp:taxon-name></italic> and the generic placement of this species is regarded as tentative until a well resolved phylogeny of the <tp:taxon-name><tp:taxon-name-part taxon-name-part-type="family">Discodorididae</tp:taxon-name-part></tp:taxon-name> permits a more accurate taxonomic placement. “<italic><tp:taxon-name><tp:taxon-name-part taxon-name-part-type="genus" reg="Sclerodoris">Sclerodoris</tp:taxon-name-part></tp:taxon-name></italic>” <italic><tp:taxon-name><tp:taxon-name-part taxon-name-part-type="genus" reg="Sclerodoris"/><tp:taxon-name-part taxon-name-part-type="species" reg="dutertrei">dutertrei</tp:taxon-name-part></tp:taxon-name></italic> sp. nov. is tentatively placed in <italic><tp:taxon-name><tp:taxon-name-part taxon-name-part-type="genus" reg="Sclerodoris">Sclerodoris</tp:taxon-name-part></tp:taxon-name></italic> (as indicated by the quotation marks) because anatomically this species is for the most part consistent with the diagnosis for <italic><tp:taxon-name><tp:taxon-name-part taxon-name-part-type="genus" reg="Sclerodoris">Sclerodoris</tp:taxon-name-part></tp:taxon-name></italic> provided by <xref ref-type="bibr" rid="B84">Valdés and Gosliner (2001)</xref>, including a flattened, coriaceous dorsum covered with caryophyllidia, rhinophoral sheaths somewhat elevated; a lobate accessory gland, without stylet; labial cuticle and radular teeth smooth, hamate with the outermost lateral teeth multidenticulate. The only exception is the penis, which appears to be unarmed in “<italic><tp:taxon-name><tp:taxon-name-part taxon-name-part-type="genus" reg="Sclerodoris">S.</tp:taxon-name-part></tp:taxon-name></italic>” <italic><tp:taxon-name><tp:taxon-name-part taxon-name-part-type="genus" reg="Sclerodoris"/><tp:taxon-name-part taxon-name-part-type="species" reg="dutertrei">dutertrei</tp:taxon-name-part></tp:taxon-name></italic> sp. nov., but the presence of penial spines is a characteristic of <italic><tp:taxon-name><tp:taxon-name-part taxon-name-part-type="genus" reg="Sclerodoris">Sclerodoris</tp:taxon-name-part></tp:taxon-name></italic> sensu stricto (see <xref ref-type="bibr" rid="B84">Valdés and Gosliner 2001</xref>).</p><p>“<italic><tp:taxon-name><tp:taxon-name-part taxon-name-part-type="genus" reg="Sclerodoris">Sclerodoris</tp:taxon-name-part></tp:taxon-name></italic>” <italic><tp:taxon-name><tp:taxon-name-part taxon-name-part-type="genus" reg="Sclerodoris"/><tp:taxon-name-part taxon-name-part-type="species" reg="dutertrei">dutertrei</tp:taxon-name-part></tp:taxon-name></italic> sp. nov. is distinct from other species previously assigned to <italic><tp:taxon-name><tp:taxon-name-part taxon-name-part-type="genus" reg="Sclerodoris">Sclerodoris</tp:taxon-name-part></tp:taxon-name></italic>: no other species described to date possesses a yellow to pale brown dorsum with scattered opaque white pigment (sometimes with rounded black spots), completely covered with small caryophyllidia and a complex network of ridges and scattered large, rounded tubercles. As mentioned above, <italic><tp:taxon-name><tp:taxon-name-part taxon-name-part-type="genus" reg="Sclerodoris">Sclerodoris</tp:taxon-name-part><tp:taxon-name-part taxon-name-part-type="species" reg="tuberculata">tuberculata</tp:taxon-name-part></tp:taxon-name></italic> is red with several large, irregularly shaped, opaque white patches and a conspicuous depression mid-length on the dorsum, not present in “<italic><tp:taxon-name><tp:taxon-name-part taxon-name-part-type="genus" reg="Sclerodoris">Sclerodoris</tp:taxon-name-part></tp:taxon-name></italic>” <italic><tp:taxon-name><tp:taxon-name-part taxon-name-part-type="genus" reg="Sclerodoris"/><tp:taxon-name-part taxon-name-part-type="species" reg="dutertrei">dutertrei</tp:taxon-name-part></tp:taxon-name></italic> sp. nov.; <italic><tp:taxon-name><tp:taxon-name-part taxon-name-part-type="genus" reg="Sclerodoris">Sclerodoris</tp:taxon-name-part><tp:taxon-name-part taxon-name-part-type="species" reg="faninozi">faninozi</tp:taxon-name-part></tp:taxon-name></italic> sp. nov. is yellowish brown, with scattered opaque white pigment, and areas of dark brown and dark gray but also has a longitudinal ridge, and several large, rounded tubercles, also absent in “<italic><tp:taxon-name><tp:taxon-name-part taxon-name-part-type="genus" reg="Sclerodoris">Sclerodoris</tp:taxon-name-part></tp:taxon-name></italic>” <italic><tp:taxon-name><tp:taxon-name-part taxon-name-part-type="genus" reg="Sclerodoris"/><tp:taxon-name-part taxon-name-part-type="species" reg="dutertrei">dutertrei</tp:taxon-name-part></tp:taxon-name></italic> sp. nov. Other Indo-Pacific species described also present external characteristics that distinguish them from “<italic><tp:taxon-name><tp:taxon-name-part taxon-name-part-type="genus" reg="Sclerodoris">Sclerodoris</tp:taxon-name-part></tp:taxon-name></italic>” <italic><tp:taxon-name><tp:taxon-name-part taxon-name-part-type="genus" reg="Sclerodoris"/><tp:taxon-name-part taxon-name-part-type="species" reg="dutertrei">dutertrei</tp:taxon-name-part></tp:taxon-name></italic> sp. nov. For example, <italic><tp:taxon-name><tp:taxon-name-part taxon-name-part-type="genus" reg="Sclerodoris">Sclerodoris</tp:taxon-name-part><tp:taxon-name-part taxon-name-part-type="species" reg="apiculata">apiculata</tp:taxon-name-part></tp:taxon-name></italic> (Alder &amp; Hancock, 1864) is characterized by having a network of ridges radiating from elevated conical centers, each with an elongated filament (see <xref ref-type="bibr" rid="B1">Alder and Hancock 1864</xref>; <xref ref-type="bibr" rid="B42">Hervé 2010</xref>; <xref ref-type="bibr" rid="B38">Gosliner et al. 2018</xref>; <xref ref-type="bibr" rid="B60">Nakano 2018</xref>). <italic><tp:taxon-name><tp:taxon-name-part taxon-name-part-type="genus" reg="Sclerodoris">Sclerodoris</tp:taxon-name-part><tp:taxon-name-part taxon-name-part-type="species" reg="coriacea">coriacea</tp:taxon-name-part></tp:taxon-name></italic> has the dorsum completely covered with large, elongate tubercles joined by conspicuous ridges (see <xref ref-type="bibr" rid="B75">Rudman 1978</xref>; <xref ref-type="bibr" rid="B38">Gosliner et al. 2018</xref>), very different from those in “<italic><tp:taxon-name><tp:taxon-name-part taxon-name-part-type="genus" reg="Sclerodoris">Sclerodoris</tp:taxon-name-part></tp:taxon-name></italic>” <italic><tp:taxon-name><tp:taxon-name-part taxon-name-part-type="genus" reg="Sclerodoris"/><tp:taxon-name-part taxon-name-part-type="species" reg="dutertrei">dutertrei</tp:taxon-name-part></tp:taxon-name></italic> sp. nov. <italic><tp:taxon-name><tp:taxon-name-part taxon-name-part-type="genus" reg="Sclerodoris">Sclerodoris</tp:taxon-name-part><tp:taxon-name-part taxon-name-part-type="species" reg="japonica">japonica</tp:taxon-name-part></tp:taxon-name></italic> (Eliot, 1913), originally described as a member of the genus <italic><tp:taxon-name><tp:taxon-name-part taxon-name-part-type="genus" reg="Halgerda">Halgerda</tp:taxon-name-part></tp:taxon-name></italic> (see <xref ref-type="bibr" rid="B31">Eliot 1913</xref>) is characterized by having a yellowish grey dorsum covered with small ridges, and numerous, large roundish areas of a darker grey, varying in intensity, which correspond to dorsal depressions or pits. <italic><tp:taxon-name><tp:taxon-name-part taxon-name-part-type="genus" reg="Sclerodoris">Sclerodoris</tp:taxon-name-part><tp:taxon-name-part taxon-name-part-type="species" reg="rubicunda">rubicunda</tp:taxon-name-part></tp:taxon-name></italic> is a red species with two large patches of white and purple pigment and a series of conspicuous dorsal ridges (<xref ref-type="bibr" rid="B4">Baba 1949</xref>; <xref ref-type="bibr" rid="B38">Gosliner et al. 2018</xref>; <xref ref-type="bibr" rid="B60">Nakano 2018</xref>). <italic><tp:taxon-name><tp:taxon-name-part taxon-name-part-type="genus" reg="Sclerodoris">Sclerodoris</tp:taxon-name-part><tp:taxon-name-part taxon-name-part-type="species" reg="trenberthi">trenberthi</tp:taxon-name-part></tp:taxon-name></italic> (Burn, 1962b) and <italic><tp:taxon-name><tp:taxon-name-part taxon-name-part-type="genus" reg="Sclerodoris">Sclerodoris</tp:taxon-name-part><tp:taxon-name-part taxon-name-part-type="species" reg="tarka">tarka</tp:taxon-name-part></tp:taxon-name></italic> Burn, 1969 both described from Victoria, Australia are also distinct from “<italic><tp:taxon-name><tp:taxon-name-part taxon-name-part-type="genus" reg="Sclerodoris">Sclerodoris</tp:taxon-name-part></tp:taxon-name></italic>” <italic><tp:taxon-name><tp:taxon-name-part taxon-name-part-type="genus" reg="Sclerodoris"/><tp:taxon-name-part taxon-name-part-type="species" reg="dutertrei">dutertrei</tp:taxon-name-part></tp:taxon-name></italic> sp. nov. <italic><tp:taxon-name><tp:taxon-name-part taxon-name-part-type="genus" reg="Sclerodoris">Sclerodoris</tp:taxon-name-part><tp:taxon-name-part taxon-name-part-type="species" reg="trenberthi">trenberthi</tp:taxon-name-part></tp:taxon-name></italic> has a characteristic longitudinal dorsal structure composed of “irregularly sized and spaced low hard pustules surmounting a low ridge” running from the rhinophores to the gill (<xref ref-type="bibr" rid="B15">Burn 1962b</xref>), which is absent from “<italic><tp:taxon-name><tp:taxon-name-part taxon-name-part-type="genus" reg="Sclerodoris">Sclerodoris</tp:taxon-name-part></tp:taxon-name></italic>” <italic><tp:taxon-name><tp:taxon-name-part taxon-name-part-type="genus" reg="Sclerodoris"/><tp:taxon-name-part taxon-name-part-type="species" reg="dutertrei">dutertrei</tp:taxon-name-part></tp:taxon-name></italic> sp. nov. <italic><tp:taxon-name><tp:taxon-name-part taxon-name-part-type="genus" reg="Sclerodoris">Sclerodoris</tp:taxon-name-part><tp:taxon-name-part taxon-name-part-type="species" reg="tarka">tarka</tp:taxon-name-part></tp:taxon-name></italic> is a dusky yellow to yellowish orange species with a pattern of conspicuous dorsal ridges (Burn, 1969) and an indistinct medial ridge, also absent in “<italic><tp:taxon-name><tp:taxon-name-part taxon-name-part-type="genus" reg="Sclerodoris">Sclerodoris</tp:taxon-name-part></tp:taxon-name></italic>” <italic><tp:taxon-name><tp:taxon-name-part taxon-name-part-type="genus" reg="Sclerodoris"/><tp:taxon-name-part taxon-name-part-type="species" reg="dutertrei">dutertrei</tp:taxon-name-part></tp:taxon-name></italic> sp. nov. Finally, <italic><tp:taxon-name><tp:taxon-name-part taxon-name-part-type="genus" reg="Sclerodoris">Sclerodoris</tp:taxon-name-part><tp:taxon-name-part taxon-name-part-type="species" reg="virgulata">virgulata</tp:taxon-name-part></tp:taxon-name></italic> Valdés, 2001 is the only species of <italic><tp:taxon-name><tp:taxon-name-part taxon-name-part-type="genus" reg="Sclerodoris">Sclerodoris</tp:taxon-name-part></tp:taxon-name></italic> with a white dorsum lacking dorsal ridges or depressions (<xref ref-type="bibr" rid="B82">Valdés 2001</xref>), also very different from “<italic><tp:taxon-name><tp:taxon-name-part taxon-name-part-type="genus" reg="Sclerodoris">Sclerodoris</tp:taxon-name-part></tp:taxon-name></italic>” <italic><tp:taxon-name><tp:taxon-name-part taxon-name-part-type="genus" reg="Sclerodoris"/><tp:taxon-name-part taxon-name-part-type="species" reg="dutertrei">dutertrei</tp:taxon-name-part></tp:taxon-name></italic> sp. nov.</p></tp:treatment-sec><tp:treatment-sec><!--Section generated to contain objects referenced in tp:taxon-treatment.--><fig id="F14" position="float" orientation="portrait"><object-id xmlns:xlink="http://www.w3.org/1999/xlink" content-type="doi" xlink:type="simple">10.3897/zookeys.1152.98258.figure14</object-id><object-id xmlns:xlink="http://www.w3.org/1999/xlink" content-type="arpha" xlink:type="simple">D9E51BBF-AC6E-50E2-82FD-7077A2E0E722</object-id><label>Figure 14.</label><caption><p>Photographs of live animals of the genus <italic><tp:taxon-name><tp:taxon-name-part taxon-name-part-type="genus" reg="Sclerodoris">Sclerodoris</tp:taxon-name-part></tp:taxon-name></italic> Eliot, 1904 <bold>A</bold><italic><tp:taxon-name><tp:taxon-name-part taxon-name-part-type="genus" reg="Sclerodoris">Sclerodoris</tp:taxon-name-part><tp:taxon-name-part taxon-name-part-type="species" reg="tuberculata">tuberculata</tp:taxon-name-part></tp:taxon-name></italic> Eliot, 1904, <named-content xmlns:xlink="http://www.w3.org/1999/xlink" content-type="dwc:institutional_code" xlink:title="Muséum national d’Histoire naturelle, Paris" xlink:href="http://grbio.org/institution/museum-national-dhistoire-naturelle-2" xlink:type="simple">MNHN</named-content> IM-2013-86197 on black background <bold>B–D</bold> “<italic><tp:taxon-name><tp:taxon-name-part taxon-name-part-type="genus" reg="Sclerodoris">Sclerodoris</tp:taxon-name-part></tp:taxon-name></italic>” <italic><tp:taxon-name><tp:taxon-name-part taxon-name-part-type="genus" reg="Sclerodoris"/><tp:taxon-name-part taxon-name-part-type="species" reg="dutertrei">dutertrei</tp:taxon-name-part></tp:taxon-name></italic> sp. nov., Holotype (<named-content xmlns:xlink="http://www.w3.org/1999/xlink" content-type="dwc:institutional_code" xlink:title="Muséum national d’Histoire naturelle, Paris" xlink:href="http://grbio.org/institution/museum-national-dhistoire-naturelle-2" xlink:type="simple">MNHN</named-content> IM-2013-86193) on black background (<bold>B</bold>), <named-content xmlns:xlink="http://www.w3.org/1999/xlink" content-type="dwc:institutional_code" xlink:title="Muséum national d’Histoire naturelle, Paris" xlink:href="http://grbio.org/institution/museum-national-dhistoire-naturelle-2" xlink:type="simple">MNHN</named-content> IM-2013-86195 on black background (<bold>C</bold>), <named-content xmlns:xlink="http://www.w3.org/1999/xlink" content-type="dwc:institutional_code" xlink:title="Muséum national d’Histoire naturelle, Paris" xlink:href="http://grbio.org/institution/museum-national-dhistoire-naturelle-2" xlink:type="simple">MNHN</named-content> IM-2013-86194 on black background (<bold>D</bold>) <bold>E</bold><italic><tp:taxon-name><tp:taxon-name-part taxon-name-part-type="genus" reg="Sclerodoris">Sclerodoris</tp:taxon-name-part><tp:taxon-name-part taxon-name-part-type="species" reg="faninozi">faninozi</tp:taxon-name-part></tp:taxon-name></italic> sp. nov., Holotype (<named-content xmlns:xlink="http://www.w3.org/1999/xlink" content-type="dwc:institutional_code" xlink:title="Muséum national d’Histoire naturelle, Paris" xlink:href="http://grbio.org/institution/museum-national-dhistoire-naturelle-2" xlink:type="simple">MNHN</named-content> IM-2013-86198) on black background.</p></caption><graphic xmlns:xlink="http://www.w3.org/1999/xlink" xlink:href="zookeys-1152-045_article-98258__-g014.jpg" position="float" orientation="portrait" xlink:type="simple" id="oo_820842.jpg"><uri content-type="original_file" xlink:type="simple">https://binary.pensoft.net/fig/820842</uri></graphic></fig><fig id="F15" position="float" orientation="portrait"><object-id xmlns:xlink="http://www.w3.org/1999/xlink" content-type="doi" xlink:type="simple">10.3897/zookeys.1152.98258.figure15</object-id><object-id xmlns:xlink="http://www.w3.org/1999/xlink" content-type="arpha" xlink:type="simple">930AFA1C-C079-51D1-9958-4FFEC96E97AD</object-id><label>Figure 15.</label><caption><p>Drawing of the reproductive system of specimens of the genus <italic><tp:taxon-name><tp:taxon-name-part taxon-name-part-type="genus" reg="Sclerodoris">Sclerodoris</tp:taxon-name-part></tp:taxon-name></italic> Eliot, 1904 <bold>A–C</bold><italic><tp:taxon-name><tp:taxon-name-part taxon-name-part-type="genus" reg="Sclerodoris">Sclerodoris</tp:taxon-name-part><tp:taxon-name-part taxon-name-part-type="species" reg="tuberculata">tuberculata</tp:taxon-name-part></tp:taxon-name></italic> Eliot, 1904, <named-content xmlns:xlink="http://www.w3.org/1999/xlink" content-type="dwc:institutional_code" xlink:title="Muséum national d’Histoire naturelle, Paris" xlink:href="http://grbio.org/institution/museum-national-dhistoire-naturelle-2" xlink:type="simple">MNHN</named-content> IM-2013-86197, general view (<bold>A</bold>), detail of the bursa copulatrix and seminal receptable (<bold>B</bold>), penial spines (<bold>C</bold>) <bold>D–F</bold><italic><tp:taxon-name><tp:taxon-name-part taxon-name-part-type="genus" reg="Sclerodoris">Sclerodoris</tp:taxon-name-part><tp:taxon-name-part taxon-name-part-type="species" reg="faninozi">faninozi</tp:taxon-name-part></tp:taxon-name></italic> sp. nov., Holotype (<named-content xmlns:xlink="http://www.w3.org/1999/xlink" content-type="dwc:institutional_code" xlink:title="Muséum national d’Histoire naturelle, Paris" xlink:href="http://grbio.org/institution/museum-national-dhistoire-naturelle-2" xlink:type="simple">MNHN</named-content> IM-2013-86198), general view (<bold>D</bold>), detail of the bursa copulatrix and seminal receptable (<bold>E</bold>), penial spines (<bold>F</bold>) <bold>G</bold> “<italic><tp:taxon-name><tp:taxon-name-part taxon-name-part-type="genus" reg="Sclerodoris">Sclerodoris</tp:taxon-name-part></tp:taxon-name></italic>” <italic><tp:taxon-name><tp:taxon-name-part taxon-name-part-type="genus" reg="Sclerodoris"/><tp:taxon-name-part taxon-name-part-type="species" reg="dutertrei">dutertrei</tp:taxon-name-part></tp:taxon-name></italic> sp. nov., <named-content xmlns:xlink="http://www.w3.org/1999/xlink" content-type="dwc:institutional_code" xlink:title="Muséum national d’Histoire naturelle, Paris" xlink:href="http://grbio.org/institution/museum-national-dhistoire-naturelle-2" xlink:type="simple">MNHN</named-content> IM-2013-86193. Abbreviations: ag, accessory gland; am, ampulla; bc, bursa copulatrix; dd, deferent duct; fg, female gland complex; pr, prostate; sr, seminal receptacle; vg, vagina.</p></caption><graphic xmlns:xlink="http://www.w3.org/1999/xlink" xlink:href="zookeys-1152-045_article-98258__-g015.jpg" position="float" orientation="portrait" xlink:type="simple" id="oo_820843.jpg"><uri content-type="original_file" xlink:type="simple">https://binary.pensoft.net/fig/820843</uri></graphic></fig><fig id="F16" position="float" orientation="portrait"><object-id xmlns:xlink="http://www.w3.org/1999/xlink" content-type="doi" xlink:type="simple">10.3897/zookeys.1152.98258.figure16</object-id><object-id xmlns:xlink="http://www.w3.org/1999/xlink" content-type="arpha" xlink:type="simple">E3A62EBE-5570-5FC7-A3F4-48F39FD98B70</object-id><label>Figure 16.</label><caption><p><abbrev xmlns:xlink="http://www.w3.org/1999/xlink" xlink:title="Scanning Electron Microscopy" id="ABBRID0EESCK" xlink:type="simple">SEM</abbrev> of the radula of specimens of the genus <italic><tp:taxon-name><tp:taxon-name-part taxon-name-part-type="genus" reg="Sclerodoris">Sclerodoris</tp:taxon-name-part></tp:taxon-name></italic> Eliot, 1904 <bold>A–C</bold><italic><tp:taxon-name><tp:taxon-name-part taxon-name-part-type="genus" reg="Sclerodoris">Sclerodoris</tp:taxon-name-part><tp:taxon-name-part taxon-name-part-type="species" reg="tuberculata">tuberculata</tp:taxon-name-part></tp:taxon-name></italic> Eliot, 1904, <named-content xmlns:xlink="http://www.w3.org/1999/xlink" content-type="dwc:institutional_code" xlink:title="Muséum national d’Histoire naturelle, Paris" xlink:href="http://grbio.org/institution/museum-national-dhistoire-naturelle-2" xlink:type="simple">MNHN</named-content> IM-2013-86197, innermost teeth (<bold>A</bold>), mid-lateral teeth (<bold>B</bold>), outer lateral teeth (<bold>C</bold>) <bold>D–F</bold> “<italic><tp:taxon-name><tp:taxon-name-part taxon-name-part-type="genus" reg="Sclerodoris">Sclerodoris</tp:taxon-name-part></tp:taxon-name></italic>” <italic><tp:taxon-name><tp:taxon-name-part taxon-name-part-type="genus" reg="Sclerodoris"/><tp:taxon-name-part taxon-name-part-type="species" reg="dutertrei">dutertrei</tp:taxon-name-part></tp:taxon-name></italic> sp. nov., <named-content xmlns:xlink="http://www.w3.org/1999/xlink" content-type="dwc:institutional_code" xlink:title="Muséum national d’Histoire naturelle, Paris" xlink:href="http://grbio.org/institution/museum-national-dhistoire-naturelle-2" xlink:type="simple">MNHN</named-content> IM-2013-86195, innermost teeth (<bold>D</bold>), mid-lateral teeth (<bold>E</bold>), outer lateral teeth (<bold>F</bold>) <bold>G–I</bold><italic><tp:taxon-name><tp:taxon-name-part taxon-name-part-type="genus" reg="Sclerodoris">Sclerodoris</tp:taxon-name-part><tp:taxon-name-part taxon-name-part-type="species" reg="faninozi">faninozi</tp:taxon-name-part></tp:taxon-name></italic> sp. nov., Holotype (<named-content xmlns:xlink="http://www.w3.org/1999/xlink" content-type="dwc:institutional_code" xlink:title="Muséum national d’Histoire naturelle, Paris" xlink:href="http://grbio.org/institution/museum-national-dhistoire-naturelle-2" xlink:type="simple">MNHN</named-content> IM-2013-86198), innermost teeth (<bold>G</bold>), mid-lateral teeth (<bold>H</bold>), outer lateral teeth (<bold>I</bold>).</p></caption><graphic xmlns:xlink="http://www.w3.org/1999/xlink" xlink:href="zookeys-1152-045_article-98258__-g016.jpg" position="float" orientation="portrait" xlink:type="simple" id="oo_820844.jpg"><uri content-type="original_file" xlink:type="simple">https://binary.pensoft.net/fig/820844</uri></graphic></fig></tp:treatment-sec><ref-list><ref id="B84"><mixed-citation xmlns:xlink="http://www.w3.org/1999/xlink" xlink:type="simple"><person-group><name name-style="western"><surname>Valdés</surname><given-names>A</given-names></name><name name-style="western"><surname>Gosliner</surname><given-names>TM</given-names></name></person-group> (<year>2001</year>) <article-title>Systematics and phylogeny of the caryophyllidia-bearing dorids (<tp:taxon-name><tp:taxon-name-part taxon-name-part-type="phylum">Mollusca</tp:taxon-name-part></tp:taxon-name>, <tp:taxon-name><tp:taxon-name-part taxon-name-part-type="order">Nudibranchia</tp:taxon-name-part></tp:taxon-name>), with the description of a new genus and four new species from Indo-Pacific deep waters.</article-title><source>Zoological Journal of the Linnean Society</source><volume>133</volume>(<issue>2</issue>): <fpage>103</fpage>–<lpage>198</lpage>. <ext-link xlink:type="simple" ext-link-type="doi" xlink:href="10.1111/j.1096-3642.2001.tb00689.x">https://doi.org/10.1111/j.1096-3642.2001.tb00689.x</ext-link></mixed-citation></ref><ref id="B1"><mixed-citation xmlns:xlink="http://www.w3.org/1999/xlink" xlink:type="simple"><person-group><name name-style="western"><surname>Alder</surname><given-names>J</given-names></name><name name-style="western"><surname>Hancock</surname><given-names>A</given-names></name></person-group> (<year>1864</year>) <article-title>Notice of a collection of nudibranchiate <tp:taxon-name><tp:taxon-name-part taxon-name-part-type="phylum">Mollusca</tp:taxon-name-part></tp:taxon-name> made in India by Walter Elliot Esq. with descriptions of several new genera and species.</article-title><source>Transactions of the Zoological Society of London</source><volume>5</volume>: <fpage>113</fpage>–<lpage>147</lpage>. [pls. 28–33] <ext-link xlink:type="simple" ext-link-type="doi" xlink:href="10.1111/j.1096-3642.1864.tb00643.x">https://doi.org/10.1111/j.1096-3642.1864.tb00643.x</ext-link></mixed-citation></ref><ref id="B42"><mixed-citation xmlns:xlink="http://www.w3.org/1999/xlink" xlink:type="simple"><person-group><name name-style="western"><surname>Hervé</surname><given-names>J-F</given-names></name></person-group> (<year>2010</year>) <source>Guide des Nudibranchs de Nouvelle-Calédonie et Autres Opisthobranches.</source><publisher-name>Catherine Ledru</publisher-name>, <publisher-loc>Nouméa, New Caledonia</publisher-loc>, <size units="page">401 pp</size>.</mixed-citation></ref><ref id="B38"><mixed-citation xmlns:xlink="http://www.w3.org/1999/xlink" xlink:type="simple"><person-group><name name-style="western"><surname>Gosliner</surname><given-names>TM</given-names></name><name name-style="western"><surname>Valdés</surname><given-names>A</given-names></name><name name-style="western"><surname>Behrens</surname><given-names>DW</given-names></name></person-group> (<year>2018</year>) <source>Nudibranch and Sea Slug Identification: Indo-Pacific (2<sup>nd</sup> Ed.).</source><publisher-name>New World Publications</publisher-name>, <publisher-loc>Jacksonville, Florida</publisher-loc>, <size units="page">451 pp</size>.</mixed-citation></ref><ref id="B60"><mixed-citation xmlns:xlink="http://www.w3.org/1999/xlink" xlink:type="simple"><person-group><name name-style="western"><surname>Nakano</surname><given-names>R</given-names></name></person-group> (<year>2018</year>) <source>Field Guide to Sea Slugs and Nudibranchs of Japan.</source><publisher-name>Bun-ichi Sogo</publisher-name>, <publisher-loc>Shizuoka, Japan</publisher-loc>, <size units="page">543 pp</size>.</mixed-citation></ref><ref id="B75"><mixed-citation xmlns:xlink="http://www.w3.org/1999/xlink" xlink:type="simple"><person-group><name name-style="western"><surname>Rudman</surname><given-names>WB</given-names></name></person-group> (<year>1978</year>) <article-title>The dorid opisthobranch genera <italic><tp:taxon-name><tp:taxon-name-part taxon-name-part-type="genus">Halgerda</tp:taxon-name-part></tp:taxon-name></italic> Bergh and <italic><tp:taxon-name><tp:taxon-name-part taxon-name-part-type="genus">Sclerodoris</tp:taxon-name-part></tp:taxon-name></italic> Eliot from the Indo-West Pacific.</article-title><source>Zoological Journal of the Linnean Society</source><volume>62</volume>(<issue>1</issue>): <fpage>59</fpage>–<lpage>88</lpage>. <ext-link xlink:type="simple" ext-link-type="doi" xlink:href="10.1111/j.1096-3642.1978.tb00523.x">https://doi.org/10.1111/j.1096-3642.1978.tb00523.x</ext-link></mixed-citation></ref><ref id="B31"><mixed-citation xmlns:xlink="http://www.w3.org/1999/xlink" xlink:type="simple"><person-group><name name-style="western"><surname>Eliot</surname><given-names>CNE</given-names></name></person-group> (<year>1913</year>) <article-title>Japanese nudibranchs. Journal of the College of Science.</article-title><source>Imperial University Tokyo</source><volume>35</volume>: <fpage>1</fpage>–<lpage>47</lpage>.</mixed-citation></ref><ref id="B4"><mixed-citation xmlns:xlink="http://www.w3.org/1999/xlink" xlink:type="simple"><person-group><name name-style="western"><surname>Baba</surname><given-names>K</given-names></name></person-group> (<year>1949</year>) <source><tp:taxon-name><tp:taxon-name-part taxon-name-part-type="subclass">Opisthobranchia</tp:taxon-name-part></tp:taxon-name> of Sagami Bay Collected by His Majesty the Emperor of Japan.</source><publisher-name>Iwanami Shoten</publisher-name>, <publisher-loc>Tokyo</publisher-loc>, <size units="page">194 pp</size>. [50 pls.]</mixed-citation></ref><ref id="B15"><mixed-citation xmlns:xlink="http://www.w3.org/1999/xlink" xlink:type="simple"><person-group><name name-style="western"><surname>Burn</surname><given-names>RF</given-names></name></person-group> (<year>1962b</year>) <article-title>Notes on a collection of <tp:taxon-name><tp:taxon-name-part taxon-name-part-type="order">Nudibranchia</tp:taxon-name-part></tp:taxon-name> (<tp:taxon-name><tp:taxon-name-part taxon-name-part-type="class">Gastropoda</tp:taxon-name-part></tp:taxon-name>: <tp:taxon-name><tp:taxon-name-part taxon-name-part-type="family">Dorididae</tp:taxon-name-part></tp:taxon-name> and <tp:taxon-name><tp:taxon-name-part taxon-name-part-type="family">Dendrodorididae</tp:taxon-name-part></tp:taxon-name>) from South Australia with remarks on the species of Basedow and Hedley, 1905.</article-title><source>Memoirs of the National Museum of Victoria</source><volume>25</volume>: <fpage>149</fpage>–<lpage>171</lpage>. [pl. 1] <ext-link xlink:type="simple" ext-link-type="doi" xlink:href="10.24199/j.mmv.1962.25.07">https://doi.org/10.24199/j.mmv.1962.25.07</ext-link></mixed-citation></ref><ref id="B82"><mixed-citation xmlns:xlink="http://www.w3.org/1999/xlink" xlink:type="simple"><person-group><name name-style="western"><surname>Valdés</surname><given-names>A</given-names></name></person-group> (<year>2001</year>) <article-title>Deep-sea cryptobranch dorid nudibranchs (<tp:taxon-name><tp:taxon-name-part taxon-name-part-type="phylum">Mollusca</tp:taxon-name-part></tp:taxon-name>, <tp:taxon-name><tp:taxon-name-part taxon-name-part-type="subclass">Opisthobranchia</tp:taxon-name-part></tp:taxon-name>) from the tropical West Pacific, with descriptions of two new genera and eighteen new species.</article-title><source>Malacologia</source><volume>43</volume>: <fpage>237</fpage>–<lpage>311</lpage>.</mixed-citation></ref></ref-list></tp:taxon-treatment>
